# Supplementary material for: Predicting anti-PD-1 responders in malignant melanoma from the frequency of S100A9+ monocytes in the blood
Source: J Immunother Cancer. 2021 May 7;9(5):e002171. doi: 10.1136/jitc-2020-002171 (PMC8108662; doi:10.1136/jitc-2020-002171)
Supplement: Supplementary data [file jitc-2020-002171supp001.xlsx]

## Sheet: S1
Table S1: Clinical caracterisation of the patients incuded in this study
		Sex	Age	Respons	Benefit	scRNA	Primary	Brafstatus	Stage	M stage	Prev treat	Ipi(Y/N)	ECOG	BM,baseline	BM,treat	BM,treat	Cort,baseline	Startdate	Stopdate	Evaluation	Eval/date	Evaluation	Eval/date	Evaluation	Eval/date	Evalution	Eval/date	PD,(CT)	PD,weeks	1st imaging	Respons	Benefit	Mortem	Survival	Dead	AE	AE,grade	AE,type	AE/cort	Cort/iv	Cycles	Stop/respons	Stop/AE	Treat after	Other
P-1006	THSA	Female	45	CR	Yes	Yes	CuMM	V600E	IV	M1a	0	No	1	No	No	No	No	2016-01-08	2017-03-23	PR	2016-03-16	CR	2016-08-29							PR, clinical	CR	Yes	2021-01-16	1835	0	Yes	2	lipase	Yes	No	26	Yes	No
P-1020	JAFO	Male	60	PR	Yes	Yes	CuMM	WT	IV	M1c	0	No	1	No	No	No	No	2016-04-27	2016-12-21	PD	2016-07-21	PD	2016-09-26	PD	2017-01-12	PR	2017-02-14	2017-03-27		PD	PR	Yes	2017-12-05	587	1	Yes	1+2	fatigue+pneumonitit	No+yes		18+2	No	Yes	Yes	Late respons/MAT02
P-1023	PEWE	Male	62	PR	Yes		CuMM	V600E	IV	M1c	1	No	1	No	No	No	No	2016-06-13	2017-12-20	MR	2016-09-01	PR	2016-11-03					2018-01-09		MR	PR	Yes	2018-07-06	753	0	Yes	2	hypofysitis	Yes	No	38	No	No	Yes	Braf/MEK
P-1035	ULBÄ	Female	77	PR	Yes		Unknown	WT	IV	M1a	0	No	0	No	No	No	No	2017-03-24	2018-04-17	SD	2017-06-12	PR	2017-09-18	CR	2018-03-26					SD	CR	Yes	2021-01-16	1394	0	Yes	1	fatigue	No	No	27	Yes	No
P-1014	JAJO	Male	49	PD	No	Yes	Unknown	WT	IV	M1b	0	No	0	No	No	No	No	2016-03-03	2016-05-26	PD	2016-06-02							2016-06-02		PD	PD	No	2019-09-13	1289	0	No	0				7	No	No	Yes	MAT02
P-1026	ROAN	Male	62	PD	No	Yes	CuMM	WT	IV	M1c	0	No	0	No	No	No	No	2016-10-12	2016-10-26	PD	2016-11-10							2016-11-10		PD	PD	No	2016-12-26	75	1	Yes	1	fatigue	No	No	2	No	No
P-1032	KEFA	Female	83	PD	No	Yes	CuMM	V600E	IV	M1b	0	No	0	No	No	No	No	2017-03-01	2017-05-24	PD	2017-05-31							2017-05-31		PD	PD	No	2017-06-21	112	1	No	0		No	No	7	No	No	No
P-1038	ZDSZ	Male	56	PD	No		CutMel	WT	IV	M1b	0	No	1	No	No	No	No	2017-04-25	2017-10-30	PD	2017-07-14	PD	2017-11-08					2017-07-14		PD	PD	No	2018-03-09	318	0	No	0	0	No	No	6+6	No	No	Yes	nivo->pembro, HBRT

## Sheet: S2
B) Version: 12.12.2015 With S100A8/A9 panel for MDSC. CD45RA antibody uptated
Priority	1		1		1		1		1		2		2		4		4		3		2
Number	1		2		3		4		5		6		7		8		9		10		11		12
Investigate	CD4		CD8		Tregs		MDSC/MΦs		DC/MDSC		T cell function		Arg/iNOS		Ox stress myeloid		Ox stress lymphoid		NK cells		Mono		MDSC/S100A9
	T cells		T cells
Fitc/Alf488	CCR4	0.25	CCR5	1	FoxP3		CD68		CD11c	0.5	CD3	2	CD68		DCFDA		DCFDA		DNAM-1	4	CD80	2	S100A8/9
PE	CCR7	2	CCR7	2	ICOS	1	HLA-DR	2	HLA-DR	2	TCRζ		HLA-DR	2	HLA-DR	2	CD4	1	NKp30/ NKp46	4/	CD86	1	HLA-DR	2
																				1
PE-CF594	CD8	2	CD4	2	CD4	2			CD4	2											PD-L2	1	CD33	0.5
PerCP-Cy5.5	CD28	0.5	CD28	0.5	CD28	0.5	CD3/	1/	CD3/	1/	CD4	1	iNOS[*]		CD3/	1/	CD28	0.5	HLA-DR	0.3	CD14	1	CD3/CD19	2020-01-02
							CD19	2	CD19	2					CD19	2
PE-Cy7	CD3	0.25	CD3	0.25			CD15	1	CD15	1	CD56	2	CD3	0.25	CD11c	1	CD3	0.25	CD56	2	PD-L1	0.5	CD15	1
APC	CD45RA	1	CD45RA	1	CD127[†]	5	CD33	2	CD123	0.5	FasL	2	CD33	2	CD33	2	CD127†	5	NKG2D	2	HLA-DR	1	S100A9
APC-Cy7	CD69	0.5	CD69	0.5	CD8	1	CD11b	1	CD11b	1	CD8	1	CD11b	1	CD11b	1	CD8	1	CD69	0.5			CD11b	1
PacBlue	CXCR3	2	CXCR3	2	CD25	4	CD14	0.3	CD14	0.3	PD1	2	CD14	0.3	CD14	0.3	CD25	4	CD16	0.5	CD16	1	CD14	0.3
PacOrange													Arg						CD3	4	CD3	4
Aqua	DCM		DCM		DCM		DCM		DCM		DCM				DCM		DCM
DAPI													DCM						DCM		DCM		DCM
FACSb	11.5		10.75		6.5		10.7		9.7		10		14.45		8.7		8.25		1.7		8.5		12.2
					ICS		ICS				ICSspecial		ICS										ICS
Intracellular Staining Antibodies:
Fox P3: Use 4 µl
TCRζ: Follow protocol
CD68: Use 2 µl
iNOS: Use 2 µl
Arg: Follow protolcol
S100A9: Use 0.02 µl (1:1000 dil.)
S100A8/9: Use 1 µl (1:20 dil.)
[*] PerCP
[†] Alf647

## Sheet: S3
Table S3
Responders
Pre	Post	Pre	Post	Pre	Post	Pre	Post	Pre	Post	Pre	Post	Pre	Post	Pre	Post	Pre	Post	Pre	Post	Pre	Post	Pre	Post
CD4+ naive T cells	CD4+ naive T cells	Monocytes	Monocytes	CD4+ T cells	CD4+ T cells	em CD8 Tcells	em CD8 Tcells	cm CD8 T cells	cm CD8 T cells	NK cells	NK cells	MO-MDSCs	MO-MDSCs	Memory B cells	Memory B cells	CD8 Tcells	CD8 Tcells	NKT cells	NK cells	B cells	B cells	platelet	platelet
32.7	32.9	5.5	8.8	20.7	17.5	26.9	19.9	15.3	15.2	5	6	1.6	1.8	3	3.2	4.7	3.6	0.6	1.5	2.1	2.2	0.2	0.1
27.9	33	11.5	6.1	25	21.6	3.4	1.6	7	5.2	14.1	14.9	3.6	4.3	3.4	6.8	3.1	5	1.6	1	0.8	1.4	0.7	0.1
25.2	24.9	9.1	5.3	20.7	21.7	11	5.8	10.2	10.8	11.8	9.6	3.3	3.4	3.3	2.8	4.2	5.4	1.2	0.9	1.5	1.8	0.1	1.4
20.8	17	16.9	22.6	11.3	8.1	9.9	7.8	14.5	14.5	8.5	7.6	4.4	6.7	7.6	4.5	2.6	2.2	2.6	2.4		0.1
Non-Responders
Pre	Post	Pre	Post	Pre	Post	Pre	Post	Pre	Post	Pre	Post	Pre	Post	Pre	Post	Pre	Post	Pre	Post	Pre	Post	Pre	Post
CD4+ naive T cells	CD4+ naive T cells	Monocytes	Monocytes	CD4+ T cells	CD4+ T cells	em CD8 Tcells	em CD8 Tcells	cm CD8 T cells	cm CD8 T cells	NK cells	NK cells	MO-MDSCs	MO-MDSCs	Memory B cells	Memory B cells	CD8 Tcells	CD8 Tcells	NKT cells	NK cells	B cells	B cells	platelet	platelet
9.7	14.9	11.8	15.6	11	11.7	8.6	7.2	14.4	12.3	6.8	5	6.3	9.1	4.1	3.8	3.2	4.3	2.7	1.7	0.1	0.2	0	0.1
12.2	13	38	36.9	16.1	13.1	2.6	1.8	5.2	4.3	7.9	9.9	7.6	11.8	2.8	4.6	2.8	3.3	1.9	1.2	0.1	2	0	0.1
25.6	28.9	21.4	24.5	14.4	10.8	10	13.7	7.1	6.1	5.8	7.3	3.9	8	7.9	7.3	0.7	0.5	0.4	0.3	1.8	0.1	0.1	0.1
14.4	24.3	24.9	13.4	11.9	18.3	10.7	14.1	8.1	7.3	10	7.5	9.3	5.8	5.5	7.9	1.9	2.5	1.1	1

## Sheet: S4. cell markers
Table S4: Cell marker
	p_val	avg_logFC	pct.1	pct.2	p_val_adj	cluster	gene	gene_id
ENSG00000126353	0	1.0143405283198	0.651	0.135	0	0	ENSG00000126353	CCR7
ENSG00000100100	0	0.819883594720913	0.739	0.283	0	0	ENSG00000100100	PIK3IP1
ENSG00000111716	0	0.774822150349444	0.954	0.579	0	0	ENSG00000111716	LDHB
ENSG00000142546	0	0.740464980049457	0.748	0.343	0	0	ENSG00000142546	NOSIP
ENSG00000189283	0	0.71276075972017	0.377	0.057	0	0	ENSG00000189283	FHIT
ENSG00000182463	0	0.683379258571468	0.342	0.049	0	0	ENSG00000182463	TSHZ2
ENSG00000227507	0	0.668988253061532	0.826	0.392	0	0	ENSG00000227507	LTB
ENSG00000172005	0	0.663649316218684	0.446	0.113	0	0	ENSG00000172005	MAL
ENSG00000138795	0	0.660794978607952	0.417	0.098	0	0	ENSG00000138795	LEF1
ENSG00000081059	0	0.62608945636035	0.602	0.24	0	0	ENSG00000081059	TCF7
ENSG00000204387	0	0.615254621550505	0.794	0.456	0	0	ENSG00000204387	C6orf48
ENSG00000181163	0	0.603083489143962	0.983	0.813	0	0	ENSG00000181163	NPM1
ENSG00000137154	0	0.583933867533978	1	0.997	0	0	ENSG00000137154	RPS6
ENSG00000114942	0	0.573066427325796	0.992	0.886	0	0	ENSG00000114942	EEF1B2
ENSG00000104408	0	0.557296575603818	0.947	0.74	0	0	ENSG00000104408	EIF3E
ENSG00000168685	0	0.554692765252921	0.735	0.308	0	0	ENSG00000168685	IL7R
ENSG00000136997	0	0.552580609001079	0.344	0.105	0	0	ENSG00000136997	MYC
ENSG00000083845	0	0.552459014190247	1	0.963	0	0	ENSG00000083845	RPS5
ENSG00000071082	0	0.533081903340491	1	0.993	0	0	ENSG00000071082	RPL31
ENSG00000139193	0	0.530107055780093	0.54	0.204	0	0	ENSG00000139193	CD27
ENSG00000163519	0	0.524410533188868	0.398	0.138	0	0	ENSG00000163519	TRAT1
ENSG00000133872	0	0.523164311256	0.953	0.76	0	0	ENSG00000133872	SARAF
ENSG00000104660	0	0.522956740642607	0.669	0.355	0	0	ENSG00000104660	LEPROTL1
ENSG00000186854	0	0.519382119453866	0.298	0.065	0	0	ENSG00000186854	TRABD2A
ENSG00000145425	0	0.508861392444091	1	0.997	0	0	ENSG00000145425	RPS3A
ENSG00000112306	0	0.508253226618477	1	0.998	0	0	ENSG00000112306	RPS12
ENSG00000122406	0	0.507172039129465	0.999	0.973	0	0	ENSG00000122406	RPL5
ENSG00000167526	0	0.502576226642646	1	0.998	0	0	ENSG00000167526	RPL13
ENSG00000142937	0	0.496397738734057	1	0.996	0	0	ENSG00000142937	RPS8
ENSG00000118181	0	0.493126743274761	1	0.995	0	0	ENSG00000118181	RPS25
ENSG00000122026	0	0.490535847893349	1	0.999	0	0	ENSG00000122026	RPL21
ENSG00000109475	0	0.490078254958103	1	0.999	0	0	ENSG00000109475	RPL34
ENSG00000269893	0	0.489560750899244	0.767	0.498	0	0	ENSG00000269893	SNHG8
ENSG00000174444	0	0.488592430349762	0.999	0.961	0	0	ENSG00000174444	RPL4
ENSG00000144713	0	0.486346819553742	1	0.999	0	0	ENSG00000144713	RPL32
ENSG00000163682	0	0.484456025763931	1	0.997	0	0	ENSG00000163682	RPL9
ENSG00000102096	0	0.477593813709957	0.404	0.165	0	0	ENSG00000102096	PIM2
ENSG00000154814	0	0.474424316028049	0.323	0.098	0	0	ENSG00000154814	OXNAD1
ENSG00000156482	0	0.474093548455079	1	0.995	0	0	ENSG00000156482	RPL30
ENSG00000198755	0	0.466370149924419	1	0.979	0	0	ENSG00000198755	RPL10A
ENSG00000100316	0	0.465085869037721	1	0.995	0	0	ENSG00000100316	RPL3
ENSG00000198034	0	0.461379712456599	1	0.995	0	0	ENSG00000198034	RPS4X
ENSG00000157978	0	0.459317758267288	0.323	0.099	0	0	ENSG00000157978	LDLRAP1
ENSG00000110700	0	0.455126698139904	1	0.997	0	0	ENSG00000110700	RPS13
ENSG00000142676	0	0.446552913281521	1	0.998	0	0	ENSG00000142676	RPL11
ENSG00000177954	0	0.446046210278085	1	1	0	0	ENSG00000177954	RPS27
ENSG00000114861	0	0.442608648999899	0.567	0.311	0	0	ENSG00000114861	FOXP1
ENSG00000182899	0	0.441971707716609	1	0.997	0	0	ENSG00000182899	RPL35A
ENSG00000164587	0	0.44172724501437	1	0.999	0	0	ENSG00000164587	RPS14
ENSG00000213741	0	0.440349518377524	1	0.998	0	0	ENSG00000213741	RPS29
ENSG00000188404	0	0.436566914852953	0.728	0.419	0	0	ENSG00000188404	SELL
ENSG00000008988	0	0.435750351839185	1	0.991	0	0	ENSG00000008988	RPS20
ENSG00000231500	0	0.433723681279907	1	0.998	0	0	ENSG00000231500	RPS18
ENSG00000116251	0	0.428299373312268	0.999	0.976	0	0	ENSG00000116251	RPL22
ENSG00000134419	0	0.42445648129311	1	0.998	0	0	ENSG00000134419	RPS15A
ENSG00000177600	0	0.418299063575343	1	0.999	0	0	ENSG00000177600	RPLP2
ENSG00000186468	0	0.417867987875215	1	0.996	0	0	ENSG00000186468	RPS23
ENSG00000090554	0	0.417035272331068	0.398	0.172	0	0	ENSG00000090554	FLT3LG
ENSG00000277734	0	0.414820588978709	0.913	0.513	0	0	ENSG00000277734	TRAC
ENSG00000149273	0	0.406899301926945	1	0.994	0	0	ENSG00000149273	RPS3
ENSG00000143947	0	0.406465814176459	1	0.998	0	0	ENSG00000143947	RPS27A
ENSG00000147604	0	0.405646678584221	1	0.998	0	0	ENSG00000147604	RPL7
ENSG00000198851	0	0.402997649167146	0.851	0.48	0	0	ENSG00000198851	CD3E
ENSG00000152495	0	0.401618428067092	0.272	0.086	0	0	ENSG00000152495	CAMK4
ENSG00000105193	0	0.399567079815744	1	0.994	0	0	ENSG00000105193	RPS16
ENSG00000130255	0	0.397821667129571	1	0.996	0	0	ENSG00000130255	RPL36
ENSG00000124614	0	0.397756819196199	0.996	0.952	0	0	ENSG00000124614	RPS10
ENSG00000168028	0	0.393120156565733	1	0.947	0	0	ENSG00000168028	RPSA
ENSG00000063177	0	0.390908180207092	1	0.992	0	0	ENSG00000063177	RPL18
ENSG00000233927	0	0.387320714409978	1	0.999	0	0	ENSG00000233927	RPS28
ENSG00000108298	0	0.384578003980484	1	0.997	0	0	ENSG00000108298	RPL19
ENSG00000148908	0	0.383727010283201	0.611	0.357	0	0	ENSG00000148908	RGS10
ENSG00000182568	0	0.379290551994141	0.282	0.1	0	0	ENSG00000182568	SATB1
ENSG00000171858	0	0.374196127262876	1	0.982	0	0	ENSG00000171858	RPS21
ENSG00000172809	0	0.373316894062836	1	0.991	0	0	ENSG00000172809	RPL38
ENSG00000074966	0	0.371287471268845	0.314	0.108	0	0	ENSG00000074966	TXK
ENSG00000156508	0	0.364552620267534	1	0.999	0	0	ENSG00000156508	EEF1A1
ENSG00000196683	0	0.358813602223401	0.979	0.903	0	0	ENSG00000196683	TOMM7
ENSG00000147403	0	0.356952351048314	1	1	0	0	ENSG00000147403	RPL10
ENSG00000089157	0	0.348760635720715	0.998	0.952	0	0	ENSG00000089157	RPLP0
ENSG00000182774	0	0.345085275961668	1	0.995	0	0	ENSG00000182774	RPS17
ENSG00000142541	0	0.342331769251492	1	0.999	0	0	ENSG00000142541	RPL13A
ENSG00000167658	0	0.341812258001487	0.985	0.904	0	0	ENSG00000167658	EEF2
ENSG00000241343	0	0.341053710599526	0.993	0.95	0	0	ENSG00000241343	RPL36A
ENSG00000070756	0	0.339630885343543	0.989	0.919	0	0	ENSG00000070756	PABPC1
ENSG00000188846	0	0.336937674530488	1	0.988	0	0	ENSG00000188846	RPL14
ENSG00000105640	0	0.318876986090245	1	0.998	0	0	ENSG00000105640	RPL18A
ENSG00000114391	0	0.318762659442063	0.998	0.976	0	0	ENSG00000114391	RPL24
ENSG00000198918	0	0.318105892857519	1	0.998	0	0	ENSG00000198918	RPL39
ENSG00000145592	0	0.311037713726618	1	0.997	0	0	ENSG00000145592	RPL37
ENSG00000197958	0	0.30440927165827	1	0.997	0	0	ENSG00000197958	RPL12
ENSG00000198242	0	0.302939661156597	1	0.994	0	0	ENSG00000198242	RPL23A
ENSG00000166441	0	0.292459799822773	1	0.997	0	0	ENSG00000166441	RPL27A
ENSG00000162244	0	0.281701567421434	1	0.993	0	0	ENSG00000162244	RPL29
ENSG00000204628	0	0.27988967112345	0.998	0.982	0	0	ENSG00000204628	GNB2L1
ENSG00000089009	0	0.276155971002762	1	0.993	0	0	ENSG00000089009	RPL6
ENSG00000173762	0	0.271719847375619	0.743	0.394	0	0	ENSG00000173762	CD7
ENSG00000125691	0	0.268173716717863	0.996	0.965	0	0	ENSG00000125691	RPL23
ENSG00000170889	0	0.26596843689953	1	0.995	0	0	ENSG00000170889	RPS9
ENSG00000148303	0	0.26126426824995	0.999	0.979	0	0	ENSG00000148303	RPL7A
ENSG00000115268	0	0.259898024372226	1	0.998	0	0	ENSG00000115268	RPS15
ENSG00000131469	0	0.258070144838814	0.999	0.991	0	0	ENSG00000131469	RPL27
ENSG00000171863	0	0.25637880029501	1	0.99	0	0	ENSG00000171863	RPS7
ENSG00000174748	0	0.253403675791795	1	0.995	0	0	ENSG00000174748	RPL15
ENSG00000265972	3.93566445306332e-302	0.342158829579607	0.932	0.775	4.03523676372582e-298	0	ENSG00000265972	TXNIP
ENSG00000245164	6.34210914033006e-296	0.394396305027517	0.374	0.161	6.50256450158041e-292	0	ENSG00000245164	LINC00861
ENSG00000140988	4.24713729401028e-276	0.346308871750079	0.971	0.939	4.35458986754874e-272	0	ENSG00000140988	RPS2
ENSG00000187109	4.01446701840707e-267	0.293871729030887	0.864	0.661	4.11603303397277e-263	0	ENSG00000187109	NAP1L1
ENSG00000265681	5.03754532862866e-266	0.308286052920866	0.944	0.835	5.16499522544296e-262	0	ENSG00000265681	RPL17
ENSG00000127152	1.61789124631194e-261	0.350199110031803	0.306	0.125	1.65882389484364e-257	0	ENSG00000127152	BCL11B
ENSG00000105373	3.26073875007731e-258	0.514118909301489	0.631	0.438	3.34323544045426e-254	0	ENSG00000105373	GLTSCR2
ENSG00000171490	3.62860966441191e-256	0.37648722872412	0.618	0.385	3.72041348892153e-252	0	ENSG00000171490	RSL1D1
ENSG00000109971	3.86727601655457e-239	0.294345360286786	0.868	0.672	3.9651180997734e-235	0	ENSG00000109971	HSPA8
ENSG00000164300	7.28296980040984e-237	0.334964453660765	0.262	0.105	7.46722893636021e-233	0	ENSG00000164300	SERINC5
ENSG00000100380	1.65348346476469e-236	0.364739412227918	0.641	0.42	1.69531659642323e-232	0	ENSG00000100380	ST13
ENSG00000160654	1.03450043314508e-215	0.285045830387714	0.574	0.331	1.06067329410365e-211	0	ENSG00000160654	CD3G
ENSG00000070081	1.61947285005177e-212	0.320497694557463	0.35	0.167	1.66044551315807e-208	0	ENSG00000070081	NUCB2
ENSG00000197457	1.31706916833068e-211	0.3114233186797	0.257	0.107	1.35039101828944e-207	0	ENSG00000197457	STMN3
ENSG00000152558	2.2633991713157e-205	0.353694778759818	0.528	0.326	2.32066317034999e-201	0	ENSG00000152558	TMEM123
ENSG00000071073	3.07466966737795e-198	0.325729158041239	0.389	0.204	3.15245880996262e-194	0	ENSG00000071073	MGAT4A
ENSG00000169508	3.74820466798549e-198	0.323279404515381	0.335	0.165	3.84303424608553e-194	0	ENSG00000169508	GPR183
ENSG00000198168	1.91633766028085e-197	0.316085049145416	0.419	0.226	1.96482100308595e-193	0	ENSG00000198168	SVIP
ENSG00000168421	5.06842772998626e-196	0.319178404266425	0.436	0.238	5.19665895155492e-192	0	ENSG00000168421	RHOH
ENSG00000156976	2.89265204807246e-189	0.287696555789752	0.802	0.615	2.9658361448887e-185	0	ENSG00000156976	EIF4A2
ENSG00000279483	2.18666905774194e-182	0.288725988721002	0.892	0.766	2.24199178490281e-178	0	ENSG00000279483	AC090498.1
ENSG00000213626	1.70186535241733e-171	0.283174265373886	0.406	0.221	1.74492254583349e-167	0	ENSG00000213626	LBH
ENSG00000100129	6.29276261985851e-167	0.280583440535325	0.787	0.614	6.45196951414093e-163	0	ENSG00000100129	EIF3L
ENSG00000147677	1.96427702555872e-165	0.267024996182201	0.816	0.655	2.01397323430535e-161	0	ENSG00000147677	EIF3H
ENSG00000089220	2.92348674917244e-163	0.280874746187289	0.568	0.365	2.9974509639265e-159	0	ENSG00000089220	PEBP1
ENSG00000125354	3.16536004040224e-161	0.285492801356767	0.472	0.286	3.24544364942441e-157	0	ENSG00000125354	2020-09-06
ENSG00000180817	4.15267636344172e-161	0.288317980714537	0.512	0.325	4.25773907543679e-157	0	ENSG00000180817	PPA1
ENSG00000198832	2.99504167467775e-152	0.253533802294302	0.252	0.12	3.0708162290471e-148	0	ENSG00000198832	SELM
ENSG00000162894	6.65887276300238e-145	0.254887032552551	0.276	0.137	6.82734224390633e-141	0	ENSG00000162894	FCMR
ENSG00000211751	1.13565102150471e-144	0.312721507299457	0.557	0.371	1.16438299234878e-140	0	ENSG00000211751	TRBC1
ENSG00000179144	1.86174808215326e-139	0.271780622274681	0.527	0.344	1.90885030863174e-135	0	ENSG00000179144	GIMAP7
ENSG00000135968	3.78407406143154e-131	0.258727822164651	0.401	0.239	3.87981113518576e-127	0	ENSG00000135968	GCC2
ENSG00000144426	1.49566966303885e-130	0.267362238918453	0.682	0.512	1.53351010551373e-126	0	ENSG00000144426	NBEAL1
ENSG00000130741	4.56695387990826e-125	0.268730934057864	0.463	0.304	4.68249781306994e-121	0	ENSG00000130741	EIF2S3
ENSG000001435461	0	3.79282738755544	0.993	0.131	0	1	ENSG00000143546	S100A8
ENSG000001632201	0	3.7422140093317	0.994	0.152	0	1	ENSG00000163220	S100A9
ENSG000000903821	0	2.98654562168612	0.996	0.165	0	1	ENSG00000090382	LYZ
ENSG00000163221	0	2.97217281344141	0.929	0.04	0	1	ENSG00000163221	S100A12
ENSG00000169429	0	2.42147111955029	0.666	0.028	0	1	ENSG00000169429	CXCL8
ENSG00000038427	0	2.41593430435826	0.928	0.048	0	1	ENSG00000038427	VCAN
ENSG00000257764	0	2.39589446532303	0.489	0.04	0	1	ENSG00000257764	RP11-1143G9.4
ENSG000000852651	0	2.14918191349304	0.968	0.089	0	1	ENSG00000085265	FCN1
ENSG000001215521	0	2.12525668407685	0.924	0.07	0	1	ENSG00000121552	CSTA
ENSG000001635631	0	2.05963480307284	0.901	0.064	0	1	ENSG00000163563	MNDA
ENSG000001201291	0	1.99910378070486	0.973	0.239	0	1	ENSG00000120129	DUSP1
ENSG00000170458	0	1.93842966161333	0.841	0.043	0	1	ENSG00000170458	CD14
ENSG000002455321	0	1.93088859521895	0.998	0.604	0	1	ENSG00000245532	NEAT1
ENSG000001631311	0	1.92696895372534	0.991	0.386	0	1	ENSG00000163131	CTSS
ENSG000000116001	0	1.86085467280202	0.991	0.244	0	1	ENSG00000011600	TYROBP
ENSG000001014391	0	1.83522382215156	0.897	0.09	0	1	ENSG00000101439	CST3
ENSG000002332761	0	1.79287737460657	0.96	0.3	0	1	ENSG00000233276	GPX1
ENSG00000110077	0	1.70216692936192	0.79	0.052	0	1	ENSG00000110077	MS4A6A
ENSG000001058351	0	1.6689865230484	0.799	0.098	0	1	ENSG00000105835	NAMPT
ENSG000001703451	0	1.65772631985826	0.998	0.699	0	1	ENSG00000170345	FOS
ENSG00000100079	0	1.64899728281043	0.671	0.043	0	1	ENSG00000100079	LGALS2
ENSG000002622021	0	1.61632490517157	0.724	0.118	0	1	ENSG00000262202	RP11-160E2.6
ENSG000000870861	0	1.61618794381472	1	0.985	0	1	ENSG00000087086	FTL
ENSG000002044721	0	1.61430068563126	0.95	0.184	0	1	ENSG00000204472	AIF1
ENSG000001031871	0	1.59343605728661	0.878	0.144	0	1	ENSG00000103187	COTL1
ENSG000001433841	0	1.57023544249938	0.904	0.248	0	1	ENSG00000143384	MCL1
ENSG000002044821	0	1.56613943645386	0.958	0.161	0	1	ENSG00000204482	LST1
ENSG000001300661	0	1.55951172421963	0.978	0.458	0	1	ENSG00000130066	SAT1
ENSG000001000971	0	1.55768596914523	0.976	0.37	0	1	ENSG00000100097	LGALS1
ENSG00000119535	0	1.55755638178173	0.699	0.035	0	1	ENSG00000119535	CSF3R
ENSG000001167411	0	1.54390575323975	0.86	0.221	0	1	ENSG00000116741	RGS2
ENSG000002762161	0	1.54058727411519	0.687	0.16	0	1	ENSG00000276216	CH17-373J23.1
ENSG000000305821	0	1.53698894615243	0.805	0.124	0	1	ENSG00000030582	GRN
ENSG00000197249	0	1.49328998305423	0.81	0.072	0	1	ENSG00000197249	SERPINA1
ENSG000001979561	0	1.48321894600537	0.999	0.882	0	1	ENSG00000197956	S100A6
ENSG000002716141	0	1.48023656728597	0.786	0.169	0	1	ENSG00000271614	LINC00936
ENSG00000127951	0	1.45372366055643	0.743	0.069	0	1	ENSG00000127951	FGL2
ENSG000001588691	0	1.44666738922063	0.948	0.182	0	1	ENSG00000158869	FCER1G
ENSG00000172243	0	1.44252716055729	0.724	0.059	0	1	ENSG00000172243	CLEC7A
ENSG00000136826	0	1.43858526782474	0.669	0.045	0	1	ENSG00000136826	KLF4
ENSG000001977461	0	1.40857666224031	0.951	0.373	0	1	ENSG00000197746	PSAP
ENSG000001631911	0	1.40670429484827	0.954	0.42	0	1	ENSG00000163191	S100A11
ENSG00000011422	0	1.3592702082091	0.58	0.052	0	1	ENSG00000011422	PLAUR
ENSG000001639311	0	1.35833199237057	0.839	0.272	0	1	ENSG00000163931	TKT
ENSG00000165168	0	1.35790846339431	0.671	0.06	0	1	ENSG00000165168	CYBB
ENSG00000135218	0	1.35270375381499	0.61	0.03	0	1	ENSG00000135218	CD36
ENSG00000102524	0	1.35250905324481	0.664	0.065	0	1	ENSG00000102524	TNFSF13B
ENSG000000260251	0	1.34497941775449	0.986	0.654	0	1	ENSG00000026025	VIM
ENSG000001257401	0	1.32165001781067	0.895	0.359	0	1	ENSG00000125740	FOSB
ENSG000001003001	0	1.31165708063247	0.924	0.472	0	1	ENSG00000100300	TSPO
ENSG000001822871	0	1.29768192617466	0.709	0.128	0	1	ENSG00000182287	AP1S2
ENSG00000197629	0	1.26305849057606	0.613	0.05	0	1	ENSG00000197629	MPEG1
ENSG00000277632	0	1.25325055202292	0.396	0.066	0	1	ENSG00000277632	CCL3
ENSG00000123689	0	1.23258132091437	0.29	0.02	0	1	ENSG00000123689	G0S2
ENSG00000126759	0	1.22315192200637	0.664	0.088	0	1	ENSG00000126759	CFP
ENSG000001305221	0	1.22281691413397	0.719	0.209	0	1	ENSG00000130522	JUND
ENSG000001228621	0	1.22084146040872	0.991	0.687	0	1	ENSG00000122862	SRGN
ENSG000001120961	0	1.21060540701831	0.643	0.161	0	1	ENSG00000112096	SOD2
ENSG000001009061	0	1.18898821966257	0.782	0.339	0	1	ENSG00000100906	NFKBIA
ENSG00000267519	0	1.17458507837282	0.533	0.058	0	1	ENSG00000267519	CTD-3252C9.4
ENSG00000084234	0	1.16803973042372	0.649	0.107	0	1	ENSG00000084234	APLP2
ENSG00000090013	0	1.16716259583749	0.581	0.072	0	1	ENSG00000090013	BLVRB
ENSG00000126883	0	1.16383138143745	0.587	0.072	0	1	ENSG00000126883	NUP214
ENSG000001196551	0	1.16282910919634	0.833	0.284	0	1	ENSG00000119655	NPC2
ENSG00000116701	0	1.16246097645575	0.566	0.049	0	1	ENSG00000116701	NCF2
ENSG000000769441	0	1.1465181000117	0.698	0.206	0	1	ENSG00000076944	STXBP2
ENSG00000139318	0	1.13518667089901	0.484	0.049	0	1	ENSG00000139318	DUSP6
ENSG00000125538	0	1.12586846372533	0.354	0.019	0	1	ENSG00000125538	IL1B
ENSG000001679961	0	1.1144936019171	0.996	0.813	0	1	ENSG00000167996	FTH1
ENSG00000118515	0	1.10914949717366	0.469	0.055	0	1	ENSG00000118515	SGK1
ENSG00000104870	0	1.10225130049959	0.643	0.129	0	1	ENSG00000104870	FCGRT
ENSG000001179841	0	1.09539153789079	0.781	0.294	0	1	ENSG00000117984	CTSD
ENSG00000113269	0	1.09535198617631	0.549	0.062	0	1	ENSG00000113269	RNF130
ENSG00000131981	0	1.09412232361463	0.588	0.092	0	1	ENSG00000131981	LGALS3
ENSG000000842071	0	1.08623817740241	0.866	0.423	0	1	ENSG00000084207	GSTP1
ENSG00000129226	0	1.08454165481856	0.596	0.068	0	1	ENSG00000129226	CD68
ENSG000001034901	0	1.08357088453548	0.74	0.227	0	1	ENSG00000103490	PYCARD
ENSG00000178695	0	1.07905844608401	0.482	0.026	0	1	ENSG00000178695	KCTD12
ENSG00000197766	0	1.07452162206436	0.462	0.055	0	1	ENSG00000197766	CFD
ENSG00000162444	0	1.07076363054815	0.411	0.014	0	1	ENSG00000162444	RBP7
ENSG00000172322	0	1.0627843718887	0.493	0.041	0	1	ENSG00000172322	CLEC12A
ENSG00000106066	0	1.05413494556408	0.507	0.043	0	1	ENSG00000106066	CPVL
ENSG00000273338	0	1.05378646868143	0.401	0.114	0	1	ENSG00000273338	RP11-386I14.4
ENSG00000121316	0	1.051665282085	0.422	0.018	0	1	ENSG00000121316	PLBD1
ENSG000000670821	0	1.03525375025418	0.935	0.633	0	1	ENSG00000067082	KLF6
ENSG00000115271	0	1.02645505110949	0.479	0.057	0	1	ENSG00000115271	GCA
ENSG00000018280	0	1.02029139227396	0.474	0.042	0	1	ENSG00000018280	SLC11A1
ENSG00000158517	0	1.01995102485844	0.504	0.127	0	1	ENSG00000158517	NCF1
ENSG00000171051	0	1.01763662230084	0.456	0.026	0	1	ENSG00000171051	FPR1
ENSG000001961541	0	1.01703401465728	0.998	0.809	0	1	ENSG00000196154	S100A4
ENSG00000169413	0	1.0092873953442	0.49	0.044	0	1	ENSG00000169413	RNASE6
ENSG00000179029	0	1.00909378643792	0.476	0.118	0	1	ENSG00000179029	TMEM107
ENSG00000206560	0	0.996831383167756	0.433	0.053	0	1	ENSG00000206560	ANKRD28
ENSG00000132334	0	0.994568587851508	0.572	0.119	0	1	ENSG00000132334	PTPRE
ENSG00000137331	0	0.99111793119414	0.391	0.035	0	1	ENSG00000137331	IER3
ENSG000002042871	0	0.984983820780995	0.924	0.233	0	1	ENSG00000204287	HLA-DRA
ENSG00000008394	0	0.973115787390514	0.412	0.014	0	1	ENSG00000008394	MGST1
ENSG00000160593	0	0.97194613077124	0.564	0.121	0	1	ENSG00000160593	JAML
ENSG00000168461	0	0.967569643390218	0.432	0.032	0	1	ENSG00000168461	RAB31
ENSG00000221869	0	0.96199775544368	0.421	0.027	0	1	ENSG00000221869	CEBPD
ENSG00000155465	0	0.957779394295083	0.474	0.047	0	1	ENSG00000155465	SLC7A7
ENSG000001988041	0	0.955804115489752	1	0.999	0	1	ENSG00000198804	MT-CO1
ENSG000001111441	0	0.953587500899295	0.606	0.187	0	1	ENSG00000111144	LTA4H
ENSG00000144802	0	0.950487387665472	0.476	0.106	0	1	ENSG00000144802	NFKBIZ
ENSG000001116401	0	0.949864648866303	0.985	0.896	0	1	ENSG00000111640	GAPDH
ENSG000001977471	0	0.949443393887037	0.926	0.664	0	1	ENSG00000197747	S100A10
ENSG00000124731	0	0.946717748613468	0.391	0.018	0	1	ENSG00000124731	TREM1
ENSG00000141505	0	0.94277557449092	0.424	0.023	0	1	ENSG00000141505	ASGR1
ENSG000001695541	0	0.942002957662595	0.646	0.18	0	1	ENSG00000169554	ZEB2
ENSG000001350461	0	0.940898698997882	0.916	0.594	0	1	ENSG00000135046	ANXA1
ENSG00000112799	0	0.93470902536659	0.482	0.063	0	1	ENSG00000112799	LY86
ENSG000001771561	0	0.93301170629355	0.662	0.266	0	1	ENSG00000177156	TALDO1
ENSG000001630411	0	0.925432516998127	0.992	0.912	0	1	ENSG00000163041	H3F3A
ENSG00000107372	0	0.923204229136374	0.469	0.09	0	1	ENSG00000107372	ZFAND5
ENSG000001564111	0	0.922155322421278	0.93	0.646	0	1	ENSG00000156411	C14orf2
ENSG00000120708	0	0.919372602106342	0.419	0.031	0	1	ENSG00000120708	TGFBI
ENSG00000216490	0	0.917271309476089	0.438	0.05	0	1	ENSG00000216490	IFI30
ENSG00000241399	0	0.9167035045477	0.42	0.029	0	1	ENSG00000241399	CD302
ENSG00000197405	0	0.915113530676009	0.408	0.036	0	1	ENSG00000197405	C5AR1
ENSG000001047631	0	0.899316088794197	0.606	0.177	0	1	ENSG00000104763	ASAH1
ENSG00000166523	0	0.893452947258825	0.364	0.014	0	1	ENSG00000166523	CLEC4E
ENSG000001174101	0	0.888971720954811	0.683	0.264	0	1	ENSG00000117410	ATP6V0B
ENSG00000254087	0	0.887341721258948	0.464	0.062	0	1	ENSG00000254087	LYN
ENSG000000427531	0	0.886821658009971	0.708	0.277	0	1	ENSG00000042753	AP2S1
ENSG00000142657	0	0.886573054614808	0.438	0.058	0	1	ENSG00000142657	PGD
ENSG00000158825	0	0.881803275892387	0.383	0.024	0	1	ENSG00000158825	CDA
ENSG000001249421	0	0.879891805646413	0.647	0.248	0	1	ENSG00000124942	AHNAK
ENSG000001375751	0	0.878292294321437	0.639	0.234	0	1	ENSG00000137575	SDCBP
ENSG00000164733	0	0.876179227330113	0.525	0.132	0	1	ENSG00000164733	CTSB
ENSG00000042493	0	0.875505168826634	0.465	0.083	0	1	ENSG00000042493	CAPG
ENSG000001405751	0	0.874867770275296	0.663	0.25	0	1	ENSG00000140575	IQGAP1
ENSG00000101160	0	0.861536851913451	0.394	0.039	0	1	ENSG00000101160	CTSZ
ENSG000000265081	0	0.85606551460509	0.867	0.574	0	1	ENSG00000026508	CD44
ENSG00000111275	0	0.855076812307226	0.369	0.024	0	1	ENSG00000111275	ALDH2
ENSG00000154589	0	0.853963953436439	0.435	0.069	0	1	ENSG00000154589	LY96
ENSG00000156675	0	0.850629479476006	0.421	0.072	0	1	ENSG00000156675	RAB11FIP1
ENSG00000185950	0	0.846073687905594	0.419	0.09	0	1	ENSG00000185950	IRS2
ENSG00000140749	0	0.84478514095748	0.382	0.035	0	1	ENSG00000140749	IGSF6
ENSG00000060138	0	0.837805617442417	0.361	0.045	0	1	ENSG00000060138	YBX3
ENSG000001049041	0	0.836054798047479	0.987	0.907	0	1	ENSG00000104904	OAZ1
ENSG000001988881	0	0.832350357709443	1	0.991	0	1	ENSG00000198888	MT-ND1
ENSG00000135821	0	0.831806879385	0.473	0.114	0	1	ENSG00000135821	GLUL
ENSG00000104918	0	0.831657269701468	0.257	0.009	0	1	ENSG00000104918	RETN
ENSG00000177674	0	0.829285795654066	0.517	0.131	0	1	ENSG00000177674	AGTRAP
ENSG00000135604	0	0.821239992716263	0.393	0.05	0	1	ENSG00000135604	STX11
ENSG00000111729	0	0.821122496412126	0.374	0.029	0	1	ENSG00000111729	CLEC4A
ENSG000001798201	0	0.815883809263786	0.513	0.17	0	1	ENSG00000179820	MYADM
ENSG000001392781	0	0.811422555766741	0.581	0.195	0	1	ENSG00000139278	GLIPR1
ENSG000000213551	0	0.803681257028141	0.655	0.306	0	1	ENSG00000021355	SERPINB1
ENSG00000143226	0	0.798413756469073	0.368	0.036	0	1	ENSG00000143226	FCGR2A
ENSG000000009381	0	0.793949899450565	0.555	0.144	0	1	ENSG00000000938	FGR
ENSG00000070961	0	0.793056764025896	0.438	0.132	0	1	ENSG00000070961	ATP2B1
ENSG00000197006	0	0.792209145495145	0.469	0.125	0	1	ENSG00000197006	METTL9
ENSG000001143531	0	0.791652622450558	0.558	0.183	0	1	ENSG00000114353	GNAI2
ENSG00000188906	0	0.78935732129121	0.329	0.02	0	1	ENSG00000188906	LRRK2
ENSG00000119900	0	0.789323337081767	0.342	0.029	0	1	ENSG00000119900	OGFRL1
ENSG000001989381	0	0.785425404254228	1	0.999	0	1	ENSG00000198938	MT-CO3
ENSG00000106565	0	0.782341981102156	0.302	0.025	0	1	ENSG00000106565	TMEM176B
ENSG00000138185	0	0.776008996768438	0.338	0.031	0	1	ENSG00000138185	ENTPD1
ENSG000001836481	0	0.769831953981067	0.801	0.471	0	1	ENSG00000183648	NDUFB1
ENSG00000146278	0	0.76961861467882	0.483	0.155	0	1	ENSG00000146278	PNRC1
ENSG00000143878	0	0.769342425069423	0.294	0.033	0	1	ENSG00000143878	RHOB
ENSG00000104093	0	0.769031181120698	0.319	0.022	0	1	ENSG00000104093	DMXL2
ENSG00000136238	0	0.766811902649736	0.406	0.074	0	1	ENSG00000136238	RAC1
ENSG00000268734	0	0.765959216565863	0.303	0.012	0	1	ENSG00000268734	CTB-61M7.2
ENSG00000186407	0	0.764625483360483	0.331	0.03	0	1	ENSG00000186407	CD300E
ENSG00000174695	0	0.763812112276885	0.48	0.138	0	1	ENSG00000174695	TMEM167A
ENSG000001881861	0	0.762788009736953	0.838	0.525	0	1	ENSG00000188186	LAMTOR4
ENSG000001695641	0	0.759051189625202	0.67	0.314	0	1	ENSG00000169564	PCBP1
ENSG00000125810	0	0.755792877961656	0.296	0.013	0	1	ENSG00000125810	CD93
ENSG00000101336	0	0.755327946686666	0.383	0.044	0	1	ENSG00000101336	HCK
ENSG00000138061	0	0.754178879878114	0.263	0.006	0	1	ENSG00000138061	CYP1B1
ENSG000001248311	0	0.753311199491418	0.706	0.388	0	1	ENSG00000124831	LRRFIP1
ENSG00000214212	0	0.753193672854897	0.36	0.037	0	1	ENSG00000214212	C19orf38
ENSG00000112137	0	0.752781719617999	0.335	0.054	0	1	ENSG00000112137	PHACTR1
ENSG00000093072	0	0.752353939719031	0.398	0.079	0	1	ENSG00000093072	CECR1
ENSG00000121064	0	0.750351742153412	0.417	0.082	0	1	ENSG00000121064	SCPEP1
ENSG00000109743	0	0.749802450938658	0.307	0.015	0	1	ENSG00000109743	BST1
ENSG000001077381	0	0.74782049408734	0.707	0.359	0	1	ENSG00000107738	C10orf54
ENSG000001856501	0	0.746755719309371	0.566	0.275	0	1	ENSG00000185650	ZFP36L1
ENSG000000888321	0	0.744728935704045	0.759	0.418	0	1	ENSG00000088832	FKBP1A
ENSG00000125772	0	0.744172233930847	0.358	0.064	0	1	ENSG00000125772	GPCPD1
ENSG000001732211	0	0.742623665799488	0.639	0.303	0	1	ENSG00000173221	GLRX
ENSG000001827181	0	0.742609646483826	0.715	0.318	0	1	ENSG00000182718	ANXA2
ENSG000001987121	0	0.740001520579509	1	0.999	0	1	ENSG00000198712	MT-CO2
ENSG00000059728	0	0.73979255373886	0.319	0.04	0	1	ENSG00000059728	MXD1
ENSG00000035862	0	0.736833401597989	0.312	0.019	0	1	ENSG00000035862	TIMP2
ENSG00000204103	0	0.73630181096818	0.264	0.023	0	1	ENSG00000204103	MAFB
ENSG000001280161	0	0.734929187273044	0.92	0.614	0	1	ENSG00000128016	ZFP36
ENSG00000230989	0	0.731668843393842	0.461	0.116	0	1	ENSG00000230989	HSBP1
ENSG000001371611	0	0.73139365397388	0.574	0.229	0	1	ENSG00000137161	CNPY3
ENSG00000062716	0	0.729276363776497	0.485	0.173	0	1	ENSG00000062716	VMP1
ENSG00000277443	0	0.728368514027193	0.298	0.032	0	1	ENSG00000277443	MARCKS
ENSG000001858621	0	0.728136676720246	0.761	0.452	0	1	ENSG00000185862	EVI2B
ENSG00000185215	0	0.727172930188795	0.306	0.022	0	1	ENSG00000185215	TNFAIP2
ENSG00000145416	0	0.726218476705475	0.383	0.064	0	1	ENSG00000145416	2020-03-01
ENSG00000204577	0	0.72272785418103	0.327	0.032	0	1	ENSG00000204577	LILRB3
ENSG00000101347	0	0.722698014179936	0.6	0.265	0	1	ENSG00000101347	SAMHD1
ENSG00000150540	0	0.719600357601205	0.31	0.023	0	1	ENSG00000150540	HNMT
ENSG000001136481	0	0.718857177489458	0.545	0.21	0	1	ENSG00000113648	H2AFY
ENSG000001641111	0	0.714976361647003	0.582	0.228	0	1	ENSG00000164111	ANXA5
ENSG000001033631	0	0.714233975564834	0.883	0.655	0	1	ENSG00000103363	TCEB2
ENSG00000165312	0	0.712489964679807	0.261	0.023	0	1	ENSG00000165312	OTUD1
ENSG000001431101	0	0.712481400662796	0.704	0.347	0	1	ENSG00000143110	C1orf162
ENSG00000140379	0	0.709389753726288	0.368	0.1	0	1	ENSG00000140379	BCL2A1
ENSG000001961261	0	0.705360718538891	0.792	0.299	0	1	ENSG00000196126	HLA-DRB1
ENSG00000131042	0	0.704016007623889	0.34	0.037	0	1	ENSG00000131042	LILRB2
ENSG00000025708	0	0.702652405559508	0.33	0.055	0	1	ENSG00000025708	TYMP
ENSG00000081189	0	0.702506577826914	0.427	0.084	0	1	ENSG00000081189	MEF2C
ENSG00000198736	0	0.702441668697227	0.334	0.05	0	1	ENSG00000198736	MSRB1
ENSG00000103811	0	0.700452732809916	0.4	0.082	0	1	ENSG00000103811	CTSH
ENSG00000198223	0	0.699848750948576	0.29	0.021	0	1	ENSG00000198223	CSF2RA
ENSG00000115310	0	0.696291633433775	0.445	0.132	0	1	ENSG00000115310	RTN4
ENSG00000103381	0	0.694916280390054	0.353	0.049	0	1	ENSG00000103381	CPPED1
ENSG000001380711	0	0.693895317159039	0.59	0.275	0	1	ENSG00000138071	ACTR2
ENSG000001840071	0	0.690266935991838	0.558	0.225	0	1	ENSG00000184007	PTP4A2
ENSG00000150337	0	0.688620060334702	0.289	0.016	0	1	ENSG00000150337	FCGR1A
ENSG00000224397	0	0.688003206150298	0.321	0.038	0	1	ENSG00000224397	LINC01272
ENSG00000261371	0	0.685237663689056	0.39	0.085	0	1	ENSG00000261371	PECAM1
ENSG000001022651	0	0.681919162487314	0.586	0.233	0	1	ENSG00000102265	TIMP1
ENSG00000187446	0	0.673792946391272	0.378	0.084	0	1	ENSG00000187446	CHP1
ENSG00000146592	0	0.673099628331455	0.259	0.01	0	1	ENSG00000146592	CREB5
ENSG00000075426	0	0.672635351061161	0.338	0.064	0	1	ENSG00000075426	FOSL2
ENSG00000166927	0	0.672519010130358	0.349	0.047	0	1	ENSG00000166927	MS4A7
ENSG00000166340	0	0.669304589136856	0.414	0.113	0	1	ENSG00000166340	TPP1
ENSG00000133246	0	0.668700515154806	0.289	0.024	0	1	ENSG00000133246	PRAM1
ENSG00000139112	0	0.668483868027555	0.383	0.12	0	1	ENSG00000139112	GABARAPL1
ENSG00000187116	0	0.668338114937621	0.281	0.026	0	1	ENSG00000187116	LILRA5
ENSG00000169896	0	0.667056033364058	0.319	0.045	0	1	ENSG00000169896	ITGAM
ENSG00000090376	0	0.663678818739279	0.272	0.018	0	1	ENSG00000090376	IRAK3
ENSG000001361671	0	0.661998679293898	0.756	0.439	0	1	ENSG00000136167	LCP1
ENSG00000184557	0	0.661744136719218	0.301	0.064	0	1	ENSG00000184557	SOCS3
ENSG000000913171	0	0.65917090660052	0.508	0.204	0	1	ENSG00000091317	CMTM6
ENSG00000115828	0	0.656497076024471	0.255	0.007	0	1	ENSG00000115828	QPCT
ENSG00000100644	0	0.653980783359721	0.328	0.079	0	1	ENSG00000100644	HIF1A
ENSG00000081320	0	0.653892985699002	0.645	0.355	0	1	ENSG00000081320	STK17B
ENSG00000170275	0	0.65334856762359	0.318	0.046	0	1	ENSG00000170275	CRTAP
ENSG00000092964	0	0.650760220040472	0.308	0.043	0	1	ENSG00000092964	DPYSL2
ENSG00000112531	0	0.649602621183308	0.321	0.055	0	1	ENSG00000112531	QKI
ENSG00000106780	0	0.645421606140378	0.277	0.024	0	1	ENSG00000106780	MEGF9
ENSG00000143669	0	0.644645249912455	0.408	0.119	0	1	ENSG00000143669	LYST
ENSG000001988401	0	0.643510186639635	1	0.998	0	1	ENSG00000198840	MT-ND3
ENSG00000168036	0	0.642084855112188	0.371	0.132	0	1	ENSG00000168036	CTNNB1
ENSG000000659781	0	0.642044404055476	0.554	0.249	0	1	ENSG00000065978	YBX1
ENSG00000249437	0	0.639013898107676	0.287	0.03	0	1	ENSG00000249437	NAIP
ENSG00000059804	0	0.638042616444018	0.564	0.316	0	1	ENSG00000059804	SLC2A3
ENSG00000133318	0	0.635715592928845	0.404	0.129	0	1	ENSG00000133318	RTN3
ENSG00000156052	0	0.635003754323892	0.325	0.065	0	1	ENSG00000156052	GNAQ
ENSG00000090487	0	0.631657073175401	0.309	0.049	0	1	ENSG00000090487	SPG21
ENSG00000171988	0	0.631423455399036	0.39	0.14	0	1	ENSG00000171988	JMJD1C
ENSG00000028137	0	0.628262032581217	0.412	0.125	0	1	ENSG00000028137	TNFRSF1B
ENSG00000085514	0	0.62745246911197	0.32	0.04	0	1	ENSG00000085514	PILRA
ENSG00000086300	0	0.625887033963389	0.308	0.053	0	1	ENSG00000086300	SNX10
ENSG000001241721	0	0.625229368372356	0.994	0.964	0	1	ENSG00000124172	ATP5E
ENSG00000118564	0	0.625202771500685	0.387	0.12	0	1	ENSG00000118564	FBXL5
ENSG00000163171	0	0.622785782171935	0.354	0.095	0	1	ENSG00000163171	CDC42EP3
ENSG00000104765	0	0.621732090375673	0.454	0.168	0	1	ENSG00000104765	BNIP3L
ENSG00000108100	0	0.620949352900806	0.303	0.052	0	1	ENSG00000108100	CCNY
ENSG00000126860	0	0.620727177357398	0.49	0.216	0	1	ENSG00000126860	EVI2A
ENSG00000166002	0	0.619027903557386	0.285	0.032	0	1	ENSG00000166002	SMCO4
ENSG00000187840	0	0.618704197404928	0.332	0.068	0	1	ENSG00000187840	EIF4EBP1
ENSG00000168961	0	0.618677688084556	0.379	0.098	0	1	ENSG00000168961	LGALS9
ENSG00000133961	0	0.61813429164265	0.347	0.088	0	1	ENSG00000133961	NUMB
ENSG00000167470	0	0.617945445847917	0.42	0.154	0	1	ENSG00000167470	MIDN
ENSG00000118508	0	0.617929123189512	0.256	0.017	0	1	ENSG00000118508	RAB32
ENSG000002042571	0	0.616883290234217	0.485	0.159	0	1	ENSG00000204257	HLA-DMA
ENSG00000159128	0	0.615213294922187	0.26	0.025	0	1	ENSG00000159128	IFNGR2
ENSG00000136867	0	0.6151589717381	0.281	0.035	0	1	ENSG00000136867	SLC31A2
ENSG00000164713	0	0.615011066454578	0.275	0.033	0	1	ENSG00000164713	BRI3
ENSG000001988861	0	0.613285401264835	1	0.998	0	1	ENSG00000198886	MT-ND4
ENSG00000167703	0	0.612623989553831	0.275	0.038	0	1	ENSG00000167703	SLC43A2
ENSG00000101265	0	0.611674579396678	0.279	0.033	0	1	ENSG00000101265	RASSF2
ENSG000001226941	0	0.61000767833335	0.493	0.197	0	1	ENSG00000122694	GLIPR2
ENSG000002043971	0	0.604559605080017	0.608	0.32	0	1	ENSG00000204397	CARD16
ENSG00000126247	0	0.604385746415399	0.383	0.117	0	1	ENSG00000126247	CAPNS1
ENSG00000142634	0	0.600790185587979	0.417	0.127	0	1	ENSG00000142634	EFHD2
ENSG00000112149	0	0.599815576665995	0.339	0.075	0	1	ENSG00000112149	CD83
ENSG00000177663	0	0.599055279402201	0.279	0.042	0	1	ENSG00000177663	IL17RA
ENSG00000186350	0	0.597645824357737	0.268	0.031	0	1	ENSG00000186350	RXRA
ENSG00000140105	0	0.596169052804091	0.308	0.066	0	1	ENSG00000140105	WARS
ENSG000000675601	0	0.594815268790269	0.815	0.559	0	1	ENSG00000067560	RHOA
ENSG00000147416	0	0.59337121103871	0.309	0.063	0	1	ENSG00000147416	ATP6V1B2
ENSG00000188313	0	0.587948298515532	0.305	0.066	0	1	ENSG00000188313	PLSCR1
ENSG00000007237	0	0.584702687604837	0.264	0.031	0	1	ENSG00000007237	GAS7
ENSG00000134905	0	0.584398046989963	0.261	0.031	0	1	ENSG00000134905	CARS2
ENSG000001439331	0	0.584075599812271	0.855	0.644	0	1	ENSG00000143933	CALM2
ENSG000001988991	0	0.583511178670435	0.999	0.994	0	1	ENSG00000198899	MT-ATP6
ENSG00000196352	0	0.580623633131632	0.402	0.16	0	1	ENSG00000196352	CD55
ENSG000001636601	0	0.580053988625854	0.73	0.484	0	1	ENSG00000163660	CCNL1
ENSG00000178719	0	0.57879832147087	0.269	0.038	0	1	ENSG00000178719	GRINA
ENSG00000072401	0	0.577216774718665	0.289	0.063	0	1	ENSG00000072401	UBE2D1
ENSG00000131238	0	0.575854696600949	0.425	0.179	0	1	ENSG00000131238	PPT1
ENSG00000155090	0	0.575400261507259	0.271	0.056	0	1	ENSG00000155090	KLF10
ENSG00000107341	0	0.573081533859475	0.284	0.058	0	1	ENSG00000107341	UBE2R2
ENSG00000159720	0	0.566229907170448	0.39	0.135	0	1	ENSG00000159720	ATP6V0D1
ENSG00000242574	0	0.563419372935227	0.377	0.101	0	1	ENSG00000242574	HLA-DMB
ENSG00000115350	0	0.561076050566665	0.479	0.223	0	1	ENSG00000115350	POLE4
ENSG00000005020	0	0.558624643761146	0.331	0.086	0	1	ENSG00000005020	SKAP2
ENSG00000130489	0	0.557897465496574	0.268	0.05	0	1	ENSG00000130489	SCO2
ENSG00000188641	0	0.557348084157213	0.279	0.051	0	1	ENSG00000188641	DPYD
ENSG00000135677	0	0.556753552829142	0.254	0.037	0	1	ENSG00000135677	GNS
ENSG00000177556	0	0.556062623001252	0.385	0.13	0	1	ENSG00000177556	ATOX1
ENSG00000150977	0	0.55376139474249	0.372	0.134	0	1	ENSG00000150977	RILPL2
ENSG000001608881	0	0.55062881866742	0.642	0.345	0	1	ENSG00000160888	IER2
ENSG00000027697	0	0.54610643104508	0.311	0.086	0	1	ENSG00000027697	IFNGR1
ENSG000001740211	0	0.545772950552998	0.602	0.33	0	1	ENSG00000174021	GNG5
ENSG000001354411	0	0.543619772006367	0.621	0.36	0	1	ENSG00000135441	BLOC1S1
ENSG000001488341	0	0.543543184632329	0.491	0.224	0	1	ENSG00000148834	GSTO1
ENSG00000073921	0	0.540444791780929	0.273	0.054	0	1	ENSG00000073921	PICALM
ENSG00000118855	0	0.539010149314175	0.285	0.062	0	1	ENSG00000118855	MFSD1
ENSG000001377521	0	0.538233627592398	0.486	0.221	0	1	ENSG00000137752	CASP1
ENSG000001832831	0	0.536213429486835	0.736	0.502	0	1	ENSG00000183283	DAZAP2
ENSG00000153113	0	0.535471458308447	0.422	0.171	0	1	ENSG00000153113	CAST
ENSG00000159840	0	0.533562069288911	0.309	0.083	0	1	ENSG00000159840	ZYX
ENSG000001793441	0	0.531100554005195	0.528	0.183	0	1	ENSG00000179344	HLA-DQB1
ENSG00000188921	0	0.523937482168551	0.335	0.11	0	1	ENSG00000188921	HACD4
ENSG000001406121	0	0.520011939548776	0.575	0.334	0	1	ENSG00000140612	SEC11A
ENSG00000170296	0	0.51681128629266	0.305	0.087	0	1	ENSG00000170296	GABARAP
ENSG000001159561	0	0.515167433952068	0.464	0.189	0	1	ENSG00000115956	PLEK
ENSG00000163162	0	0.511877036920673	0.312	0.103	0	1	ENSG00000163162	RNF149
ENSG000001058871	0	0.509889819829628	0.428	0.192	0	1	ENSG00000105887	MTPN
ENSG00000116679	0	0.509181074980994	0.268	0.084	0	1	ENSG00000116679	IVNS1ABP
ENSG00000165175	0	0.505212935069134	0.261	0.073	0	1	ENSG00000165175	MID1IP1
ENSG000001186401	0	0.500728601066237	0.712	0.499	0	1	ENSG00000118640	VAMP8
ENSG00000131669	0	0.499965060716573	0.311	0.104	0	1	ENSG00000131669	NINJ1
ENSG00000106605	0	0.49961595830925	0.304	0.088	0	1	ENSG00000106605	BLVRA
ENSG000000756241	0	0.497043205857674	1	0.996	0	1	ENSG00000075624	ACTB
ENSG00000266412	0	0.496977306065953	0.377	0.14	0	1	ENSG00000266412	NCOA4
ENSG00000169967	0	0.491124933440806	0.261	0.071	0	1	ENSG00000169967	MAP3K2
ENSG00000048828	0	0.487021063520476	0.29	0.089	0	1	ENSG00000048828	FAM120A
ENSG00000105518	0	0.476736664117062	0.277	0.081	0	1	ENSG00000105518	TMEM205
ENSG00000198502	0	0.468608277081854	0.404	0.143	0	1	ENSG00000198502	HLA-DRB5
ENSG000001690201	0	0.468280347926605	0.784	0.597	0	1	ENSG00000169020	ATP5I
ENSG000001354041	0	0.459664597292201	0.602	0.332	0	1	ENSG00000135404	CD63
ENSG00000135390	0	0.458934817672045	0.914	0.817	0	1	ENSG00000135390	ATP5G2
ENSG000001499251	0	0.457809464270162	0.829	0.702	0	1	ENSG00000149925	ALDOA
ENSG00000165672	0	0.442101791395103	0.264	0.08	0	1	ENSG00000165672	PRDX3
ENSG000001402641	0	0.435649948905717	0.982	0.956	0	1	ENSG00000140264	SERF2
ENSG000001304291	0	0.432557948896076	0.849	0.717	0	1	ENSG00000130429	ARPC1B
ENSG00000138326	0	0.416687270284636	0.999	0.998	0	1	ENSG00000138326	RPS24
ENSG000001426691	0	0.389616642353373	0.977	0.892	0	1	ENSG00000142669	SH3BGRL3
ENSG000001987631	0	0.378110172879172	1	0.998	0	1	ENSG00000198763	MT-ND2
ENSG00000123349	0	0.376815682723068	0.984	0.964	0	1	ENSG00000123349	PFDN5
ENSG000001987271	0	0.337337962601435	0.999	0.996	0	1	ENSG00000198727	MT-CYB
ENSG000000195821	0	0.305922177097607	0.95	0.645	0	1	ENSG00000019582	CD74
ENSG00000028277	4.9131669057279e-308	0.506918804300315	0.365	0.147	5.03747002844281e-304	1	ENSG00000028277	POU2F2
ENSG00000107968	5.5307669212365e-308	0.480295258018319	0.302	0.102	5.67069532434378e-304	1	ENSG00000107968	MAP3K8
ENSG00000108953	1.44882745888859e-304	0.483968784348525	0.374	0.156	1.48548279359847e-300	1	ENSG00000108953	YWHAE
ENSG00000144848	1.26246896353806e-300	0.457397832574174	0.348	0.136	1.29440942831558e-296	1	ENSG00000144848	ATG3
ENSG00000049860	5.0844785373901e-297	0.421941122187683	0.255	0.079	5.21311584438607e-293	1	ENSG00000049860	HEXB
ENSG00000119979	4.94031415268955e-295	0.459361648141502	0.289	0.1	5.06530410075259e-291	1	ENSG00000119979	FAM45A
ENSG00000130775	3.81404872594976e-284	0.411541071152609	0.276	0.093	3.91054415871629e-280	1	ENSG00000130775	THEMIS2
ENSG000000515231	1.09473894016811e-283	0.547462839911283	0.81	0.652	1.12243583535436e-279	1	ENSG00000051523	CYBA
ENSG000001777001	3.48087152898877e-282	0.46380115893001	0.721	0.526	3.56893757867219e-278	1	ENSG00000177700	POLR2L
ENSG000001112291	8.26134388531664e-282	0.431343322058165	0.844	0.763	8.47035588561515e-278	1	ENSG00000111229	ARPC3
ENSG00000167468	5.13039199742152e-278	0.473145757916067	0.714	0.523	5.26019091495629e-274	1	ENSG00000167468	GPX4
ENSG000002175551	2.61919176994082e-276	0.503113949670496	0.545	0.308	2.68545732172032e-272	1	ENSG00000217555	CKLF
ENSG00000246705	1.58874594969004e-275	0.445590488146904	0.336	0.135	1.62894122221719e-271	1	ENSG00000246705	H2AFJ
ENSG000001165861	1.79435421761144e-275	0.478536629060307	0.436	0.21	1.83975137931701e-271	1	ENSG00000116586	LAMTOR2
ENSG000001776061	1.73450707820586e-274	0.497480871021946	0.638	0.383	1.77839010728447e-270	1	ENSG00000177606	JUN
ENSG00000121858	1.85346652581952e-272	0.483304924682219	0.301	0.115	1.90035922892276e-268	1	ENSG00000121858	TNFSF10
ENSG00000142089	5.36070849815254e-270	0.498227582295015	0.354	0.147	5.4963344231558e-266	1	ENSG00000142089	IFITM3
ENSG000001149781	9.71950154613827e-269	0.476649208746394	0.422	0.201	9.96540493525557e-265	1	ENSG00000114978	MOB1A
ENSG00000260032	9.66683871301326e-265	0.423167986723041	0.265	0.092	9.91140973245249e-261	1	ENSG00000260032	LINC00657
ENSG00000103994	6.1676209170847e-262	0.435869988811991	0.292	0.111	6.32366172628694e-258	1	ENSG00000103994	ZNF106
ENSG000001771051	3.67987671454193e-261	0.467820184753158	0.547	0.324	3.77297759541984e-257	1	ENSG00000177105	RHOG
ENSG00000168264	9.42343966260279e-259	0.470303311442818	0.351	0.153	9.66185268606664e-255	1	ENSG00000168264	IRF2BP2
ENSG000001763401	1.45299553995504e-258	0.431209300664003	0.713	0.524	1.4897563271159e-254	1	ENSG00000176340	COX8A
ENSG000002433171	1.7240517123342e-258	0.475394592735387	0.489	0.266	1.76767022065626e-254	1	ENSG00000243317	C7orf73
ENSG000001137321	6.17784863701025e-258	0.44167705451797	0.746	0.584	6.33414820752661e-254	1	ENSG00000113732	ATP6V0E1
ENSG000001262671	6.86161830029739e-258	0.386174520287153	0.823	0.692	7.03521724329491e-254	1	ENSG00000126267	COX6B1
ENSG000001275401	8.39049891971884e-253	0.37725267941072	0.853	0.748	8.60277854238773e-249	1	ENSG00000127540	UQCR11
ENSG000000928411	2.22699066811769e-252	0.292163569585247	0.944	0.89	2.28333353202107e-248	1	ENSG00000092841	MYL6
ENSG000001285241	1.41728215501722e-248	0.468685695422696	0.564	0.352	1.45313939353916e-244	1	ENSG00000128524	ATP6V1F
ENSG000001821171	2.6312094872353e-247	0.477413053300311	0.52	0.3	2.69777908726236e-243	1	ENSG00000182117	NOP10
ENSG00000153187	1.64387732297093e-246	0.49632044555547	0.544	0.324	1.6854674192421e-242	1	ENSG00000153187	HNRNPU
ENSG00000213625	7.71286524361918e-246	0.40620732703763	0.253	0.09	7.90800073428275e-242	1	ENSG00000213625	LEPROT
ENSG00000173020	9.11502637375773e-246	0.405674428736913	0.261	0.094	9.3456365410138e-242	1	ENSG00000173020	ADRBK1
ENSG00000129235	7.15100951554166e-244	0.403427101127795	0.3	0.119	7.33193005628487e-240	1	ENSG00000129235	TXNDC17
ENSG00000114331	1.07359254718715e-243	0.425490491234397	0.273	0.103	1.10075443863099e-239	1	ENSG00000114331	ACAP2
ENSG00000198833	4.11986223040698e-243	0.39863613878444	0.252	0.089	4.22409474483627e-239	1	ENSG00000198833	UBE2J1
ENSG00000116560	5.29087212226418e-242	0.466518081502371	0.347	0.155	5.42473118695746e-238	1	ENSG00000116560	SFPQ
ENSG000001713141	1.83318208033306e-241	0.470136468443745	0.558	0.347	1.87956158696549e-237	1	ENSG00000171314	PGAM1
ENSG00000167460	2.46631493269861e-241	0.370680622130715	0.265	0.096	2.52871270049588e-237	1	ENSG00000167460	TPM4
ENSG00000078369	1.16447418688731e-240	0.419944275803381	0.286	0.112	1.19393538381556e-236	1	ENSG00000078369	GNB1
ENSG000001988981	5.53354794958189e-240	0.453064759614	0.44	0.23	5.67354671270631e-236	1	ENSG00000198898	CAPZA2
ENSG000001414801	3.08251560793984e-238	0.439938285428201	0.518	0.296	3.16050325282072e-234	1	ENSG00000141480	ARRB2
ENSG000001675521	1.72140959805102e-237	0.49479699752173	0.644	0.445	1.76496126088172e-233	1	ENSG00000167552	TUBA1A
ENSG00000172354	1.63873399811355e-234	0.396301826824647	0.263	0.098	1.68019396826583e-230	1	ENSG00000172354	GNB2
ENSG00000122705	2.84997782374273e-233	0.415681375429719	0.314	0.131	2.92208226268342e-229	1	ENSG00000122705	CLTA
ENSG00000082074	2.63426438437878e-232	0.411069531480835	0.75	0.563	2.70091127330356e-228	1	ENSG00000082074	FYB
ENSG000001493571	2.91753046628098e-231	0.450961411635192	0.563	0.36	2.99134398707789e-227	1	ENSG00000149357	LAMTOR1
ENSG00000101220	1.14448652620552e-228	0.405478332866961	0.281	0.111	1.17344203531852e-224	1	ENSG00000101220	C20orf27
ENSG000001665011	7.74061097415975e-226	0.437839039893566	0.452	0.238	7.93644843180599e-222	1	ENSG00000166501	PRKCB
ENSG000000874601	7.78976940333069e-226	0.459847308809552	0.423	0.221	7.98685056923496e-222	1	ENSG00000087460	GNAS
ENSG00000135334	2.45505187640132e-225	0.409564275575598	0.264	0.101	2.51716468887428e-221	1	ENSG00000135334	AKIRIN2
ENSG00000233429	6.6919714441331e-224	0.371802105285653	0.256	0.095	6.86127832166966e-220	1	ENSG00000233429	HOTAIRM1
ENSG000001692301	4.0661883030843e-222	0.473818378254644	0.407	0.208	4.16906286715234e-218	1	ENSG00000169230	PRELID1
ENSG00000104907	8.39494800391712e-222	0.421386065380019	0.26	0.101	8.60734018841623e-218	1	ENSG00000104907	TRMT1
ENSG00000141504	4.34964892145062e-219	0.412103235375777	0.349	0.162	4.45969503916332e-215	1	ENSG00000141504	SAT2
ENSG00000173660	5.67107193034632e-217	0.395821266577411	0.752	0.62	5.81455005018408e-213	1	ENSG00000173660	UQCRH
ENSG000001532341	1.82465867294632e-215	0.45706190833874	0.517	0.301	1.87082253737187e-211	1	ENSG00000153234	NR4A2
ENSG000001205331	2.6386395920276e-214	0.434695764218344	0.492	0.285	2.70539717370589e-210	1	ENSG00000120533	ENY2
ENSG00000155307	4.56028096978626e-213	0.501032382121769	0.322	0.148	4.67565607832185e-209	1	ENSG00000155307	SAMSN1
ENSG00000184922	1.89917027009202e-208	0.403880234654631	0.33	0.15	1.94721927792535e-204	1	ENSG00000184922	FMNL1
ENSG000001627041	1.81398137947694e-207	0.395072935067083	0.669	0.487	1.85987510837771e-203	1	ENSG00000162704	ARPC5
ENSG00000136156	3.94153096481199e-203	0.387761306794909	0.803	0.599	4.04125169822174e-199	1	ENSG00000136156	ITM2B
ENSG00000064601	2.13621951416254e-201	0.368857882303647	0.302	0.134	2.19026586787085e-197	1	ENSG00000064601	CTSA
ENSG00000150779	5.2161757175917e-201	0.39670040049501	0.335	0.157	5.34814496324677e-197	1	ENSG00000150779	TIMM8B
ENSG00000138668	1.26951576643059e-199	0.404172560443273	0.29	0.126	1.30163451532128e-195	1	ENSG00000138668	HNRNPD
ENSG000002238651	6.91526512624079e-196	0.29185382852426	0.667	0.436	7.09022133393468e-192	1	ENSG00000223865	HLA-DPB1
ENSG00000160131	2.39236662879525e-195	0.360603211337241	0.263	0.108	2.45289350450377e-191	1	ENSG00000160131	VMA21
ENSG000000889861	2.29597650992344e-194	0.432184401374938	0.516	0.315	2.3540647156245e-190	1	ENSG00000088986	DYNLL1
ENSG00000237765	2.35580430379232e-193	0.399833579470924	0.31	0.143	2.41540615267827e-189	1	ENSG00000237765	FAM200B
ENSG00000133316	4.09230578540194e-193	0.461454394896517	0.329	0.161	4.19584112177261e-189	1	ENSG00000133316	WDR74
ENSG00000069849	1.93110913701928e-192	0.424577644678802	0.321	0.15	1.97996619818587e-188	1	ENSG00000069849	ATP1B3
ENSG00000010610	6.06431654087682e-192	0.415110166376595	0.297	0.136	6.217743749361e-188	1	ENSG00000010610	CD4
ENSG000001196321	7.45651956878051e-191	0.399425493155517	0.406	0.216	7.64516951387066e-187	1	ENSG00000119632	IFI27L2
ENSG00000168214	2.52364423527357e-182	0.402554526091016	0.3	0.14	2.587492434426e-178	1	ENSG00000168214	RBPJ
ENSG00000131446	2.59239005936742e-182	0.359392635791554	0.284	0.125	2.65797752786942e-178	1	ENSG00000131446	MGAT1
ENSG00000140299	8.14332403888133e-181	0.399722016475585	0.348	0.177	8.34935013706503e-177	1	ENSG00000140299	BNIP2
ENSG00000198189	2.53103702209066e-180	0.411324033774386	0.508	0.321	2.59507225874956e-176	1	ENSG00000198189	HSD17B11
ENSG00000067225	1.62726324302741e-178	0.398045733218692	0.626	0.462	1.66843300307601e-174	1	ENSG00000067225	PKM
ENSG00000149932	1.62515730799257e-176	0.391757762942744	0.472	0.288	1.66627378788478e-172	1	ENSG00000149932	TMEM219
ENSG00000120742	4.26459772416561e-176	0.43743983791972	0.624	0.455	4.372492046587e-172	1	ENSG00000120742	SERP1
ENSG00000140455	4.9081228881552e-174	0.356689500012184	0.274	0.123	5.03229839722552e-170	1	ENSG00000140455	USP3
ENSG00000198818	1.53557097924288e-173	0.354973968339129	0.331	0.163	1.57442092501773e-169	1	ENSG00000198818	SFT2D1
ENSG00000015475	1.45130603314822e-172	0.333900730411215	0.286	0.129	1.48802407578687e-168	1	ENSG00000015475	BID
ENSG000001470651	2.76789357424069e-170	0.364947249153412	0.56	0.368	2.83792128166898e-166	1	ENSG00000147065	MSN
ENSG000001329631	5.43565084675587e-170	0.370879002303008	0.58	0.395	5.57317281317879e-166	1	ENSG00000132963	POMP
ENSG000001987861	6.72882135920746e-169	0.304005924673963	0.966	0.926	6.89906053959541e-165	1	ENSG00000198786	MT-ND5
ENSG000000686971	2.85880799909317e-168	0.385788552760552	0.397	0.222	2.93113584147023e-164	1	ENSG00000068697	LAPTM4A
ENSG00000213639	9.72808876815765e-168	0.408147423013072	0.394	0.222	9.97420941399204e-164	1	ENSG00000213639	PPP1CB
ENSG00000084070	1.18210084687649e-167	0.386724474079579	0.334	0.172	1.21200799830246e-163	1	ENSG00000084070	SMAP2
ENSG00000130313	3.64850335828567e-166	0.405751123224249	0.339	0.176	3.7408104932503e-162	1	ENSG00000130313	PGLS
ENSG00000108061	1.07163075146707e-162	0.35627444453468	0.264	0.12	1.09874300947919e-158	1	ENSG00000108061	SHOC2
ENSG000001311711	4.91436110738594e-162	0.375194937371843	0.586	0.418	5.03869444340281e-158	1	ENSG00000131171	SH3BGRL
ENSG000001116691	1.41434643363574e-161	0.338167028128481	0.68	0.521	1.45012939840672e-157	1	ENSG00000111669	TPI1
ENSG000001368101	1.89442396222968e-161	0.380162807298936	0.5	0.319	1.94235288847409e-157	1	ENSG00000136810	TXN
ENSG000000870741	4.91365686199633e-161	0.362329462347522	0.586	0.398	5.03797238060484e-157	1	ENSG00000087074	PPP1R15A
ENSG00000069974	6.74125426686306e-159	0.346739095647814	0.271	0.123	6.9118079998147e-155	1	ENSG00000069974	RAB27A
ENSG00000177885	9.17249790935954e-157	0.347169657438382	0.341	0.177	9.40456210646633e-153	1	ENSG00000177885	GRB2
ENSG00000126709	3.77219123200566e-155	0.49084169904029	0.31	0.163	3.8676276701754e-151	1	ENSG00000126709	IFI6
ENSG00000093010	1.15214740855841e-152	0.322758912529871	0.272	0.127	1.18129673799494e-148	1	ENSG00000093010	COMT
ENSG00000104915	4.59918531710202e-151	0.347544226733681	0.291	0.144	4.7155447056247e-147	1	ENSG00000104915	STX10
ENSG00000082996	2.14387826164854e-150	0.344482797103455	0.272	0.13	2.19811838166824e-146	1	ENSG00000082996	RNF13
ENSG00000108946	5.52094315279558e-149	0.348432805556805	0.303	0.153	5.66062301456131e-145	1	ENSG00000108946	PRKAR1A
ENSG00000122644	1.25914402765248e-148	0.378688203428955	0.332	0.178	1.29100037155209e-144	1	ENSG00000122644	ARL4A
ENSG00000159322	1.75480262744378e-147	0.338172511732392	0.26	0.122	1.7991991339181e-143	1	ENSG00000159322	ADPGK
ENSG000001688991	1.78298859199539e-147	0.413924336517632	0.436	0.274	1.82809820337288e-143	1	ENSG00000168899	VAMP5
ENSG00000135655	2.26241527786888e-146	0.381763514734734	0.402	0.24	2.31965438439896e-142	1	ENSG00000135655	USP15
ENSG00000146425	9.29217587375445e-144	0.339747149844787	0.336	0.18	9.52726792336044e-140	1	ENSG00000146425	DYNLT1
ENSG00000135930	3.35314326978907e-143	0.316643833411209	0.254	0.119	3.43797779451473e-139	1	ENSG00000135930	EIF4E2
ENSG00000114850	1.38385228063352e-139	0.340926799192625	0.338	0.186	1.41886374333355e-135	1	ENSG00000114850	SSR3
ENSG00000102007	3.37631106201665e-139	0.333817090658041	0.54	0.37	3.46173173188567e-135	1	ENSG00000102007	PLP2
ENSG00000171735	4.28554928534994e-139	0.319950888303944	0.278	0.138	4.39397368226929e-135	1	ENSG00000171735	CAMTA1
ENSG000001342481	3.68023854337923e-138	0.356626054784406	0.48	0.316	3.77334857852672e-134	1	ENSG00000134248	LAMTOR5
ENSG00000069329	4.8475562864575e-135	0.329693802296185	0.268	0.133	4.97019946050488e-131	1	ENSG00000069329	VPS35
ENSG00000133639	5.04281245100079e-135	0.362666665170346	0.637	0.486	5.17039560601111e-131	1	ENSG00000133639	BTG1
ENSG00000127022	2.86690607345497e-134	0.336623404702967	0.346	0.194	2.93943879711338e-130	1	ENSG00000127022	CANX
ENSG00000106829	5.70679940051839e-134	0.362544899040825	0.314	0.17	5.85118142535151e-130	1	ENSG00000106829	TLE4
ENSG000001164891	5.58241443595955e-133	0.357493377272704	0.412	0.254	5.72364952118932e-129	1	ENSG00000116489	CAPZA1
ENSG00000164167	8.073362215325e-132	0.34935300333073	0.354	0.205	8.27761827937272e-128	1	ENSG00000164167	6 LSM
ENSG00000002834	8.47339162048409e-131	0.297027110267992	0.261	0.128	8.68776842848234e-127	1	ENSG00000002834	LASP1
ENSG000001422271	1.37444397826156e-128	0.261169758709966	0.838	0.735	1.40921741091157e-124	1	ENSG00000142227	EMP3
ENSG000000708311	2.13717333112738e-128	0.278485356662836	0.773	0.649	2.19124381640491e-124	1	ENSG00000070831	CDC42
ENSG000001454941	9.95300716191265e-128	0.322729734968805	0.456	0.297	1.0204818243109e-123	1	ENSG00000145494	NDUFS6
ENSG00000165732	5.65456607220148e-127	0.365524298405634	0.412	0.258	5.79762659382817e-123	1	ENSG00000165732	DDX21
ENSG00000152601	2.35947900085454e-126	0.349829832115762	0.525	0.368	2.41917381957615e-122	1	ENSG00000152601	MBNL1
ENSG000002132461	9.77249612350177e-125	0.32027789977237	0.422	0.264	1.00197402754264e-120	1	ENSG00000213246	SUPT4H1
ENSG00000166797	1.02394142239592e-120	0.301148113531595	0.269	0.138	1.04984714038254e-116	1	ENSG00000166797	FAM96A
ENSG00000182220	1.28345665196369e-120	0.346239612782022	0.421	0.274	1.31592810525837e-116	1	ENSG00000182220	ATP6AP2
ENSG000001068031	2.23094078454592e-120	0.293778108168248	0.642	0.5	2.28738358639493e-116	1	ENSG00000106803	SEC61B
ENSG000001123351	2.55384674155651e-120	0.326732379502922	0.462	0.304	2.61845906411789e-116	1	ENSG00000112335	SNX3
ENSG00000097033	4.31052833754378e-119	0.30878219217453	0.271	0.14	4.41958470448364e-115	1	ENSG00000097033	SH3GLB1
ENSG000001064001	7.59437097887745e-119	0.319496934838802	0.418	0.266	7.78650856464305e-115	1	ENSG00000106400	ZNHIT1
ENSG00000152291	1.46318979308609e-118	0.320842625798441	0.329	0.187	1.50020849485117e-114	1	ENSG00000152291	TGOLN2
ENSG00000129128	2.06509508266615e-118	0.290190702378394	0.273	0.142	2.11734198825761e-114	1	ENSG00000129128	SPCS3
ENSG00000010256	3.17891456128683e-117	0.303351745785038	0.304	0.168	3.25934109968739e-113	1	ENSG00000010256	UQCRC1
ENSG00000215301	3.56586642161e-117	0.359948767329364	0.481	0.332	3.65608284207674e-113	1	ENSG00000215301	DDX3X
ENSG000001003871	9.05011902036198e-117	0.309592727668174	0.529	0.374	9.27908703157714e-113	1	ENSG00000100387	RBX1
ENSG00000153250	1.56211605346809e-115	0.326720579626641	0.286	0.156	1.60163758962083e-111	1	ENSG00000153250	RBMS1
ENSG00000149187	2.13602424714938e-115	0.323785957834719	0.296	0.164	2.19006566060226e-111	1	ENSG00000149187	CELF1
ENSG000001644051	1.32194761703382e-114	0.31544153700505	0.602	0.465	1.35539289174478e-110	1	ENSG00000164405	UQCRQ
ENSG00000123338	8.54374244963102e-114	0.308220275386695	0.29	0.158	8.75989913360668e-110	1	ENSG00000123338	NCKAP1L
ENSG000001257531	1.19080617205554e-113	0.286908909541927	0.397	0.241	1.22093356820855e-109	1	ENSG00000125753	VASP
ENSG000001296251	1.84857097891257e-111	0.295729499752009	0.378	0.229	1.89533982467906e-107	1	ENSG00000129625	REEP5
ENSG000001884041	1.98458198643497e-110	0.259163897239401	0.633	0.458	2.03479191069178e-106	1	ENSG00000188404	SELL
ENSG00000149100	1.05916656416013e-109	0.312551088460479	0.571	0.434	1.08596347823338e-105	1	ENSG00000149100	EIF3M
ENSG00000127528	2.45966078051244e-109	0.378411340201718	0.451	0.307	2.52189019825941e-105	1	ENSG00000127528	KLF2
ENSG00000180370	3.26767445291814e-109	0.299452972465354	0.272	0.147	3.35034661657697e-105	1	ENSG00000180370	PAK2
ENSG00000088930	1.91798842620773e-108	0.30479303772648	0.343	0.206	1.96651353339079e-104	1	ENSG00000088930	XRN2
ENSG000002549991	5.05226122346418e-108	0.288503419968167	0.641	0.52	5.18008343241782e-104	1	ENSG00000254999	BRK1
ENSG00000174886	5.1169549983516e-108	0.303879077344345	0.589	0.457	5.2464139598099e-104	1	ENSG00000174886	NDUFA11
ENSG00000109046	6.7370160379393e-108	0.318694945434269	0.35	0.212	6.90746254369917e-104	1	ENSG00000109046	WSB1
ENSG000001324321	1.02754898379811e-106	0.278201423667883	0.662	0.531	1.0535459730882e-102	1	ENSG00000132432	SEC61G
ENSG000001116791	1.203623386377e-106	0.295021888160299	0.394	0.247	1.23407505805234e-102	1	ENSG00000111679	PTPN6
ENSG000001830111	2.28228357223117e-106	0.30843213663933	0.413	0.269	2.34002534660862e-102	1	ENSG00000183011	NAA38
ENSG00000205302	4.77411309198326e-105	0.274519463218385	0.287	0.159	4.89489815321044e-101	1	ENSG00000205302	SNX2
ENSG00000217128	1.44925819003038e-104	0.304867988422904	0.284	0.157	1.48592442223814e-100	1	ENSG00000217128	FNIP1
ENSG00000111237	9.37156746589718e-104	0.303958681017512	0.382	0.244	9.60866812278438e-100	1	ENSG00000111237	VPS29
ENSG000001384951	4.88235007001596e-103	0.301294570478228	0.39	0.248	5.00587352678736e-99	1	ENSG00000138495	COX17
ENSG00000197111	4.75182912423826e-101	0.292062740873145	0.564	0.419	4.87205040108149e-97	1	ENSG00000197111	PCBP2
ENSG000001003451	7.1673415686993e-100	0.292310328155941	0.418	0.276	7.34867531038739e-96	1	ENSG00000100345	MYH9
ENSG00000101558	6.55559024896772e-99	0.307456185817451	0.429	0.294	6.7214466822666e-95	1	ENSG00000101558	VAPA
ENSG00000152518	1.99931954289357e-98	0.347207022082382	0.511	0.375	2.04990232732877e-94	1	ENSG00000152518	ZFP36L2
ENSG00000099800	2.86687883759247e-98	0.289671707282475	0.317	0.188	2.93941087218355e-94	1	ENSG00000099800	TIMM13
ENSG00000243147	6.9670645310931e-97	0.3016361663502	0.422	0.285	7.14333126372975e-93	1	ENSG00000243147	MRPL33
ENSG00000165527	9.0247504622126e-97	0.289632266161642	0.305	0.179	9.25307664890657e-93	1	ENSG00000165527	ARF6
ENSG000001553681	6.06398286981898e-96	0.267384126123064	0.593	0.464	6.2174016364254e-92	1	ENSG00000155368	DBI
ENSG00000212907	5.49948666268722e-95	0.318750155453177	0.633	0.509	5.63862367525321e-91	1	ENSG00000212907	MT-ND4L
ENSG000001264321	1.47387461119692e-90	0.291688945011081	0.471	0.341	1.5111636388602e-86	1	ENSG00000126432	PRDX5
ENSG00000114626	2.93492994208985e-90	0.267262842207824	0.253	0.141	3.00918366962472e-86	1	ENSG00000114626	ABTB1
ENSG00000255112	3.44628836811279e-90	0.313229897428809	0.412	0.281	3.53347946382604e-86	1	ENSG00000255112	CHMP1B
ENSG00000121691	3.0256141866155e-89	0.261492646675096	0.254	0.142	3.10216222553687e-85	1	ENSG00000121691	CAT
ENSG00000147649	3.8355297897818e-89	0.29035541601683	0.343	0.217	3.93256869346328e-85	1	ENSG00000147649	MTDH
ENSG00000173436	4.8484617924506e-89	0.282639276897592	0.574	0.458	4.9711278757996e-85	1	ENSG00000173436	MINOS1
ENSG00000091039	5.94081281953758e-89	0.274334612678252	0.252	0.141	6.09111538387188e-85	1	ENSG00000091039	OSBPL8
ENSG000001311741	1.39640223507872e-88	0.272611430180987	0.618	0.508	1.43173121162621e-84	1	ENSG00000131174	COX7B
ENSG00000115286	2.16683429918918e-84	0.277878905602365	0.408	0.281	2.22165520695867e-80	1	ENSG00000115286	NDUFS7
ENSG00000107099	6.99691014584029e-83	0.271216700780569	0.299	0.183	7.17393197253005e-79	1	ENSG00000107099	DOCK8
ENSG00000144579	3.43568657875576e-80	0.256000389442437	0.259	0.149	3.52260944919828e-76	1	ENSG00000144579	CTDSP1
ENSG00000102144	4.7123678012662e-79	0.275009843428309	0.577	0.466	4.83159070663823e-75	1	ENSG00000102144	1 PGK
ENSG00000119801	5.09080718246003e-79	0.281942380056994	0.534	0.413	5.21960460417627e-75	1	ENSG00000119801	YPEL5
ENSG00000112308	7.12405917653526e-78	0.270822385581213	0.289	0.179	7.3042978737016e-74	1	ENSG00000112308	C6orf62
ENSG000001688941	3.60367485068824e-77	0.268997814705405	0.332	0.214	3.69484782441065e-73	1	ENSG00000168894	RNF181
ENSG00000155957	1.03164726108355e-76	0.281330039082242	0.434	0.315	1.05774793678897e-72	1	ENSG00000155957	TMBIM4
ENSG000001251481	1.91332624956354e-76	0.293646648896981	0.53	0.4	1.9617334036775e-72	1	ENSG00000125148	MT2A
ENSG00000115415	4.61470981500808e-75	0.264385103490238	0.272	0.165	4.73146197332778e-71	1	ENSG00000115415	STAT1
ENSG00000136521	1.73447463954831e-73	0.266916842170661	0.35	0.239	1.77835684792889e-69	1	ENSG00000136521	NDUFB5
ENSG000002777911	5.64650464936356e-72	0.265201982172879	0.477	0.359	5.78936121699246e-68	1	ENSG00000277791	PSMB3
ENSG000001513661	8.16224497750173e-70	0.264698499215252	0.455	0.342	8.36874977543252e-66	1	ENSG00000151366	NDUFC2
ENSG00000065135	2.08146051826337e-67	0.260855840179579	0.271	0.172	2.13412146937543e-63	1	ENSG00000065135	GNAI3
ENSG000001641041	2.54289881854254e-59	0.268774603397109	0.564	0.472	2.60723415865167e-55	1	ENSG00000164104	HMGB2
ENSG00000128272	2.9372881715767e-59	0.2518146475858	0.381	0.278	3.0116015623176e-55	1	ENSG00000128272	ATF4
ENSG00000100664	6.16112272189859e-56	0.250636095632479	0.41	0.309	6.31699912676263e-52	1	ENSG00000100664	EIF5
ENSG000002131451	5.74350112951919e-52	0.342869843579197	0.586	0.511	5.88881170809602e-48	1	ENSG00000213145	CRIP1
ENSG000001876081	3.25866391550504e-22	0.318820970880239	0.304	0.25	3.34110811256732e-18	1	ENSG00000187608	ISG15
ENSG000002275072	0	1.01642444367096	0.855	0.419	0	2	ENSG00000227507	LTB
ENSG000001686852	0	0.880454842799318	0.782	0.332	0	2	ENSG00000168685	IL7R
ENSG00000090104	0	0.660743889248791	0.386	0.149	0	2	ENSG00000090104	RGS1
ENSG000002777342	0	0.639669651988822	0.933	0.539	0	2	ENSG00000277734	TRAC
ENSG000000085172	0	0.63465852413182	0.939	0.568	0	2	ENSG00000008517	IL32
ENSG000001117162	0	0.630969287032819	0.935	0.61	0	2	ENSG00000111716	LDHB
ENSG00000165272	0	0.629713943258187	0.359	0.092	0	2	ENSG00000165272	AQP3
ENSG000001500932	0	0.624546470804295	0.544	0.239	0	2	ENSG00000150093	ITGB1
ENSG000001720051	0	0.515440664589205	0.399	0.146	0	2	ENSG00000172005	MAL
ENSG000001108481	0	0.49355302688485	0.688	0.387	0	2	ENSG00000110848	CD69
ENSG000001633461	0	0.489270911965552	0.481	0.22	0	2	ENSG00000163346	PBXIP1
ENSG000001635191	0	0.461264889489086	0.41	0.155	0	2	ENSG00000163519	TRAT1
ENSG00000089327	0	0.419578843022804	0.907	0.759	0	2	ENSG00000089327	FXYD5
ENSG000001672861	0	0.391725836029335	0.893	0.522	0	2	ENSG00000167286	CD3D
ENSG000001695671	0	0.378186020646408	0.933	0.795	0	2	ENSG00000169567	HINT1
ENSG000001680282	0	0.305323362980474	0.996	0.952	0	2	ENSG00000168028	RPSA
ENSG000001302552	0	0.301901343143939	1	0.996	0	2	ENSG00000130255	RPL36
ENSG000002137412	0	0.295622603415847	1	0.998	0	2	ENSG00000213741	RPS29
ENSG000002315002	0	0.292563318329107	1	0.998	0	2	ENSG00000231500	RPS18
ENSG00000107485	1.27912490021369e-293	0.452535868899126	0.251	0.076	1.3114867601891e-289	2	ENSG00000107485	GATA3
ENSG00000197448	7.82680226312228e-288	0.468120882934824	0.756	0.521	8.02482036037928e-284	2	ENSG00000197448	GSTK1
ENSG00000172725	8.05378714764247e-281	0.503455949219857	0.395	0.173	8.25754796247782e-277	2	ENSG00000172725	CORO1B
ENSG000001694422	3.9422937156306e-276	0.298559640539954	0.996	0.907	4.04203374663606e-272	2	ENSG00000169442	CD52
ENSG000001168241	5.27675123865424e-273	0.39218153773229	0.708	0.408	5.41025304499219e-269	2	ENSG00000116824	CD2
ENSG00000118503	6.34268516853933e-261	0.489093854212573	0.544	0.297	6.50315510330338e-257	2	ENSG00000118503	TNFAIP3
ENSG000001988512	1.02403788069219e-258	0.34239810735583	0.838	0.51	1.0499460390737e-254	2	ENSG00000198851	CD3E
ENSG000001712231	8.16394604172247e-258	0.674032129537215	0.813	0.718	8.37049387657805e-254	2	ENSG00000171223	JUNB
ENSG000001391932	5.83594267878181e-255	0.437370331761687	0.486	0.24	5.98359202855499e-251	2	ENSG00000139193	CD27
ENSG00000023445	6.66675241587223e-250	0.413014220055776	0.391	0.175	6.83542125199379e-246	2	ENSG00000023445	BIRC3
ENSG000000891572	1.51249591440627e-247	0.272426929859038	0.993	0.956	1.55076206104075e-243	2	ENSG00000089157	RPLP0
ENSG000000905542	6.8455245068888e-229	0.390641867374319	0.401	0.188	7.01871627691309e-225	2	ENSG00000090554	FLT3LG
ENSG000001077421	2.53228054274678e-227	0.40012844379739	0.438	0.212	2.59634724047827e-223	2	ENSG00000107742	SPOCK2
ENSG00000110448	1.26993646332606e-225	0.369176668996866	0.287	0.111	1.30206585584821e-221	2	ENSG00000110448	CD5
ENSG00000150347	9.28265587809832e-224	0.41323859683928	0.369	0.166	9.51750707181421e-220	2	ENSG00000150347	ARID5B
ENSG00000078596	3.09408483418322e-209	0.435507402447618	0.37	0.172	3.17236518048806e-205	2	ENSG00000078596	ITM2A
ENSG000001099712	2.05671233915937e-208	0.350045777883515	0.867	0.687	2.1087471613401e-204	2	ENSG00000109971	HSPA8
ENSG000001675262	3.02699757751963e-208	0.259099948388592	1	0.998	3.10358061623088e-204	2	ENSG00000167526	RPL13
ENSG000001338722	7.36219309361242e-206	0.297703192165758	0.922	0.78	7.54845657888082e-202	2	ENSG00000133872	SARAF
ENSG000001964051	1.0578363291047e-205	0.326553382114097	0.835	0.597	1.08459958823105e-201	2	ENSG00000196405	EVL
ENSG000001695081	2.44992723763437e-199	0.407764693850936	0.363	0.172	2.51191039674652e-195	2	ENSG00000169508	GPR183
ENSG000000758841	5.0036859298131e-196	0.376814578332226	0.469	0.255	5.13027918383737e-192	2	ENSG00000075884	ARHGAP15
ENSG000001020071	3.96566413712858e-194	0.402620386185901	0.582	0.364	4.06599543979793e-190	2	ENSG00000102007	PLP2
ENSG000001219661	1.54966811577343e-193	0.3128164660302	0.869	0.667	1.5888747191025e-189	2	ENSG00000121966	CXCR4
ENSG000001606542	2.248977337239e-188	0.318196975196295	0.598	0.345	2.30587646387115e-184	2	ENSG00000160654	CD3G
ENSG000002117721	4.95932291627499e-188	0.40845784774409	0.734	0.506	5.08479378605674e-184	2	ENSG00000211772	TRBC2
ENSG00000076641	7.65837312303115e-188	0.34408401251131	0.264	0.108	7.85212996304384e-184	2	ENSG00000076641	PAG1
ENSG000001425462	1.02801557989015e-186	0.370398700682615	0.622	0.396	1.05402437406137e-182	2	ENSG00000142546	NOSIP
ENSG000001046602	8.53683346058587e-173	0.343297233105722	0.613	0.389	8.75281534713869e-169	2	ENSG00000104660	LEPROTL1
ENSG000000810592	2.36715646899936e-169	0.334415526737358	0.501	0.286	2.42704552766504e-165	2	ENSG00000081059	TCF7
ENSG000001421681	4.58904193927918e-169	0.322205202657427	0.741	0.529	4.70514470034294e-165	2	ENSG00000142168	SOD1
ENSG000000696671	7.13021318225783e-167	0.313591313555605	0.387	0.193	7.31060757576896e-163	2	ENSG00000069667	RORA
ENSG00000123240	1.15817293334995e-165	0.308718923666565	0.331	0.155	1.18747470856371e-161	2	ENSG00000123240	OPTN
ENSG000001320021	9.19906907125664e-159	0.356727796187841	0.471	0.271	9.43180551875943e-155	2	ENSG00000132002	DNAJB1
ENSG000001452471	4.79432141518243e-153	0.322529106908248	0.444	0.249	4.91561774698655e-149	2	ENSG00000145247	OCIAD2
ENSG000001001002	9.95894161638942e-153	0.2897668000079	0.575	0.347	1.02109028392841e-148	2	ENSG00000100100	PIK3IP1
ENSG000002136581	2.71370163119404e-152	0.3158890422729	0.523	0.311	2.78235828246324e-148	2	ENSG00000213658	LAT
ENSG000001721831	3.0682867934472e-151	0.313155541993573	0.605	0.386	3.14591444932141e-147	2	ENSG00000172183	ISG20
ENSG000002131452	1.12054538984264e-147	0.356435409901502	0.687	0.493	1.14889518820566e-143	2	ENSG00000213145	CRIP1
ENSG000001409882	7.26610097086257e-132	0.27237164115438	0.968	0.942	7.44993332542539e-128	2	ENSG00000140988	RPS2
ENSG000001387951	9.06609038389161e-117	0.253569884476821	0.285	0.146	9.29546247060407e-113	2	ENSG00000138795	LEF1
ENSG000001020962	8.52655617036929e-114	0.283802780948058	0.346	0.194	8.74227804147963e-110	2	ENSG00000102096	PIM2
ENSG000000892202	1.11761678235563e-110	0.263940312109461	0.565	0.38	1.14589248694923e-106	2	ENSG00000089220	PEBP1
ENSG000001678151	1.13338407582067e-104	0.252392748548707	0.465	0.292	1.16205869293894e-100	2	ENSG00000167815	PRDX2
ENSG00000169756	6.27335230745173e-104	0.276308651440376	0.266	0.141	6.43206812083026e-100	2	ENSG00000169756	LIMS1
ENSG00000173272	1.65428636133991e-103	0.275677368009773	0.325	0.183	1.69613980628181e-99	2	ENSG00000173272	MZT2A
ENSG000001684212	9.99572434608369e-99	0.253953613792327	0.417	0.256	1.02486161720396e-94	2	ENSG00000168421	RHOH
ENSG00000143924	1.54794066527011e-95	0.262867351747553	0.314	0.18	1.58710356410144e-91	2	ENSG00000143924	EML4
ENSG000002409721	4.93110660438098e-93	0.250351224846114	0.64	0.473	5.05586360147181e-89	2	ENSG00000240972	MIF
ENSG000002117512	4.5236932678193e-85	0.357744517751975	0.538	0.388	4.63814270749513e-81	2	ENSG00000211751	TRBC1
ENSG000001298241	2.53738576572112e-77	0.260060930818602	0.653	0.542	2.60158162559386e-73	2	ENSG00000129824	RPS4Y1
ENSG00000026297	4.37650868318456e-74	0.255895664767182	0.451	0.313	4.48723435286912e-70	2	ENSG00000026297	RNASET2
ENSG000001004503	0	1.96262273382718	0.929	0.149	0	3	ENSG00000100450	GZMH
ENSG000001374411	0	1.50374160378551	0.839	0.123	0	3	ENSG00000137441	FGFBP2
ENSG000002715033	0	1.43030511818749	0.966	0.296	0	3	ENSG00000271503	CCL5
ENSG000001053743	0	1.39801189852816	0.955	0.277	0	3	ENSG00000105374	NKG7
ENSG000001004531	0	1.17050741595851	0.756	0.134	0	3	ENSG00000100453	GZMB
ENSG000000779843	0	1.16520340989561	0.898	0.238	0	3	ENSG00000077984	CST7
ENSG000001155233	0	1.11928063500984	0.815	0.197	0	3	ENSG00000115523	GNLY
ENSG000001456493	0	1.04849212945992	0.852	0.241	0	3	ENSG00000145649	GZMA
ENSG00000227191	0	1.04532389933294	0.431	0.085	0	3	ENSG00000227191	TRGC2
ENSG000001725433	0	0.916775210283827	0.856	0.322	0	3	ENSG00000172543	CTSW
ENSG00000153563	0	0.915376720871861	0.407	0.098	0	3	ENSG00000153563	CD8A
ENSG000001806443	0	0.887830723654746	0.734	0.171	0	3	ENSG00000180644	PRF1
ENSG00000235162	0	0.879078878568428	0.53	0.139	0	3	ENSG00000235162	C12orf75
ENSG00000172116	0	0.876352539236313	0.434	0.123	0	3	ENSG00000172116	CD8B
ENSG00000139187	0	0.873929648289563	0.49	0.119	0	3	ENSG00000139187	KLRG1
ENSG00000275302	0	0.827956434064038	0.563	0.144	0	3	ENSG00000275302	CCL4
ENSG000000085173	0	0.822018278820952	0.962	0.585	0	3	ENSG00000008517	IL32
ENSG00000235576	0	0.795353851067159	0.496	0.134	0	3	ENSG00000235576	AC092580.4
ENSG000000025862	0	0.774738468063916	0.825	0.499	0	3	ENSG00000002586	CD99
ENSG000001672862	0	0.772915581687784	0.923	0.538	0	3	ENSG00000167286	CD3D
ENSG00000229474	0	0.763921059596354	0.334	0.078	0	3	ENSG00000229474	PATL2
ENSG00000181036	0	0.761016079972275	0.39	0.076	0	3	ENSG00000181036	FCRL6
ENSG000001975403	0	0.751044388207931	0.686	0.3	0	3	ENSG00000197540	GZMM
ENSG000002117722	0	0.738706406080307	0.798	0.511	0	3	ENSG00000211772	TRBC2
ENSG000001714762	0	0.738105465326277	0.573	0.168	0	3	ENSG00000171476	HOPX
ENSG00000134539	0	0.736342870359183	0.526	0.153	0	3	ENSG00000134539	KLRD1
ENSG000001168242	0	0.708921134404396	0.743	0.42	0	3	ENSG00000116824	CD2
ENSG000002397132	0	0.696663429441277	0.488	0.187	0	3	ENSG00000239713	APOBEC3G
ENSG00000205336	0	0.694725961573772	0.339	0.059	0	3	ENSG00000205336	ADGRG1
ENSG000001452203	0	0.678867737180628	0.572	0.241	0	3	ENSG00000145220	LYAR
ENSG000001694423	0	0.647787757435357	0.989	0.913	0	3	ENSG00000169442	CD52
ENSG000001423472	0	0.646716223546377	0.731	0.392	0	3	ENSG00000142347	MYO1F
ENSG000001262643	0	0.632210539311348	0.919	0.718	0	3	ENSG00000126264	HCST
ENSG000001890672	0	0.625016041152178	0.78	0.521	0	3	ENSG00000189067	LITAF
ENSG00000116667	0	0.606486131583025	0.29	0.056	0	3	ENSG00000116667	C1orf21
ENSG00000136213	0	0.604719277543345	0.421	0.156	0	3	ENSG00000136213	CHST12
ENSG000001426692	0	0.602427427168642	0.99	0.896	0	3	ENSG00000142669	SH3BGRL3
ENSG000002045252	0	0.598130783967059	1	0.987	0	3	ENSG00000204525	HLA-C
ENSG00000164483	0	0.581099344270305	0.358	0.118	0	3	ENSG00000164483	SAMD3
ENSG000001667102	0	0.554346949809105	1	1	0	3	ENSG00000166710	B2M
ENSG000002347452	0	0.52797202471162	0.999	0.996	0	3	ENSG00000234745	HLA-B
ENSG000002065032	0	0.497617357244412	0.999	0.987	0	3	ENSG00000206503	HLA-A
ENSG00000159674	0	0.457607907205971	0.334	0.096	0	3	ENSG00000159674	SPON2
ENSG000002515621	0	0.295784916882956	1	1	0	3	ENSG00000251562	MALAT1
ENSG000000783042	1.3761838643523e-307	0.612453004712552	0.691	0.431	1.41100131612041e-303	3	ENSG00000078304	PPP2R5C
ENSG000001606543	3.39515887258543e-300	0.597336428493027	0.637	0.353	3.48105639206184e-296	3	ENSG00000160654	CD3G
ENSG000001602552	1.7114236126226e-292	0.51128384403919	0.839	0.624	1.75472263002196e-288	3	ENSG00000160255	ITGB2
ENSG000001977281	1.62538128284157e-291	0.374200799111777	0.993	0.951	1.66650342929746e-287	3	ENSG00000197728	RPS26
ENSG000001961542	2.21739324139685e-284	0.386484987263569	0.993	0.821	2.27349329040419e-280	3	ENSG00000196154	S100A4
ENSG000002777343	4.52448215394444e-280	0.471271223239899	0.884	0.566	4.63895155243923e-276	3	ENSG00000277734	TRAC
ENSG000001500933	4.46822100265117e-276	0.625118377976423	0.519	0.258	4.58126699401825e-272	3	ENSG00000150093	ITGB1
ENSG000001703152	7.83697928957515e-274	0.433901137470895	0.921	0.786	8.0352548656014e-270	3	ENSG00000170315	UBB
ENSG00000222041	3.14743642353292e-272	0.573865045317985	0.393	0.157	3.22706656504831e-268	3	ENSG00000222041	LINC00152
ENSG000001727571	2.6397489263829e-265	0.375301906813324	0.975	0.941	2.70653457422039e-261	3	ENSG00000172757	CFL1
ENSG000001988513	1.33458453496027e-264	0.484935500515423	0.821	0.53	1.36834952369476e-260	3	ENSG00000198851	CD3E
ENSG000001343082	1.57751125355664e-259	0.611098330743201	0.506	0.266	1.61742228827163e-255	3	ENSG00000134308	YWHAQ
ENSG000001986682	4.34374097220544e-258	0.44121301954928	0.899	0.767	4.45363761880223e-254	3	ENSG00000198668	CALM1
ENSG000001016081	9.19711935381649e-244	0.390075670170959	0.952	0.877	9.42980647346804e-240	3	ENSG00000101608	MYL12A
ENSG000001333211	4.6940551413247e-240	0.493741386821537	0.725	0.502	4.81281473640021e-236	3	ENSG00000133321	RARRES3
ENSG00000007264	1.09500636879979e-217	0.470484140232312	0.276	0.093	1.12271002993043e-213	3	ENSG00000007264	MATK
ENSG00000101474	1.01868008150641e-206	0.483139835960749	0.376	0.166	1.04445268756853e-202	3	ENSG00000101474	APMAP
ENSG000001085181	4.11032781323083e-204	0.509220147522415	0.926	0.863	4.21431910690557e-200	3	ENSG00000108518	PFN1
ENSG00000167775	4.92847074423066e-195	0.47150771094101	0.254	0.091	5.05316105405969e-191	3	ENSG00000167775	CD320
ENSG000002045921	7.75383062750083e-192	0.289697905675095	0.986	0.941	7.95000254237661e-188	3	ENSG00000204592	HLA-E
ENSG000001186801	3.78101309635054e-185	0.412370451238536	0.809	0.685	3.87667272768821e-181	3	ENSG00000118680	MYL12B
ENSG000001852013	7.45764346923399e-185	0.391453080998467	0.796	0.638	7.64632184900561e-181	3	ENSG00000185201	IFITM2
ENSG000001258682	2.65758486819715e-178	0.514961844639524	0.495	0.3	2.72482176536254e-174	3	ENSG00000125868	DSTN
ENSG000001634661	3.19202211030674e-176	0.329090746686866	0.916	0.832	3.2727802696975e-172	3	ENSG00000163466	ARPC2
ENSG000001305921	1.25915809204227e-174	0.4116036140119	0.785	0.652	1.29101479177094e-170	3	ENSG00000130592	LSP1
ENSG00000163564	7.94764118808078e-172	0.429748899886527	0.29	0.119	8.14871651013922e-168	3	ENSG00000163564	PYHIN1
ENSG000000696672	3.5007206861567e-171	0.479811206025727	0.395	0.202	3.58928891951647e-167	3	ENSG00000069667	RORA
ENSG000001109341	1.21623142578968e-169	0.418417922955354	0.658	0.469	1.24700208086216e-165	3	ENSG00000110934	BIN2
ENSG000001471681	1.11948969352396e-165	0.416276979304508	0.674	0.482	1.14781278277011e-161	3	ENSG00000147168	IL2RG
ENSG000001725311	9.4253483795594e-160	0.41388662071008	0.681	0.529	9.66380969356225e-156	3	ENSG00000172531	PPP1CA
ENSG00000128294	1.10183230452518e-155	0.429342263253499	0.287	0.124	1.12970866182966e-151	3	ENSG00000128294	TPST2
ENSG000001157382	9.84914622693108e-154	0.369752998376147	0.699	0.478	1.00983296264724e-149	3	ENSG00000115738	ID2
ENSG000002137191	1.2583688549527e-153	0.384934160557665	0.758	0.593	1.290205586983e-149	3	ENSG00000213719	CLIC1
ENSG000001858851	8.17063730579616e-148	0.433056487322389	0.641	0.44	8.3773544296328e-144	3	ENSG00000185885	IFITM1
ENSG00000020633	1.50526438734659e-144	0.42079362998351	0.313	0.149	1.54334757634645e-140	3	ENSG00000020633	RUNX3
ENSG000001483622	1.02222370488379e-141	0.450104095861209	0.434	0.257	1.04808596461735e-137	3	ENSG00000148362	C9orf142
ENSG000001871181	3.82924293632932e-141	0.434221526505644	0.392	0.198	3.92612278261845e-137	3	ENSG00000187118	CMC1
ENSG00000143851	7.49927576565733e-137	0.441272012545893	0.334	0.169	7.68900744252846e-133	3	ENSG00000143851	PTPN7
ENSG000001422272	4.68963341140583e-136	0.328512910790676	0.85	0.74	4.8082811367144e-132	3	ENSG00000142227	EMP3
ENSG000001828661	1.0504023158427e-135	0.356129183093079	0.667	0.478	1.07697749443352e-131	3	ENSG00000182866	LCK
ENSG000000928412	8.25795442845035e-135	0.256491454105906	0.948	0.893	8.46688067549015e-131	3	ENSG00000092841	MYL6
ENSG000001969241	3.80399286117438e-132	0.485418623808244	0.427	0.257	3.90023388056209e-128	3	ENSG00000196924	FLNA
ENSG00000109062	3.09537948703134e-130	0.422876429253756	0.32	0.164	3.17369258805323e-126	3	ENSG00000109062	SLC9A3R1
ENSG000001609322	1.08440969068968e-128	0.376655901973656	0.684	0.533	1.11184525586413e-124	3	ENSG00000160932	LY6E
ENSG000001509911	1.08810075708328e-127	0.282657446959911	0.934	0.882	1.11562970623749e-123	3	ENSG00000150991	UBC
ENSG000001283401	1.02021608520406e-124	0.328923454213712	0.751	0.632	1.04602755215972e-120	3	ENSG00000128340	RAC2
ENSG000001362861	2.60808861712146e-118	0.430004079258324	0.415	0.258	2.67407325913463e-114	3	ENSG00000136286	MYO1G
ENSG000001970431	2.2654182049628e-117	0.394280344203474	0.513	0.358	2.32273328554836e-113	3	ENSG00000197043	ANXA6
ENSG000001962621	2.96759526884285e-116	0.302437256312088	0.866	0.808	3.04267542914457e-112	3	ENSG00000196262	PPIA
ENSG000001161711	4.08150735716266e-116	0.392785703803645	0.456	0.304	4.18476949329887e-112	3	ENSG00000116171	SCP2
ENSG000001255341	1.64995563226047e-114	0.303195368934827	0.861	0.77	1.69169950975666e-110	3	ENSG00000125534	PPDPF
ENSG000001098612	4.13252406173597e-111	0.406084667904264	0.399	0.245	4.23707692049789e-107	3	ENSG00000109861	CTSC
ENSG000001108522	1.57971798198784e-110	0.411309414139296	0.497	0.351	1.61968484693213e-106	3	ENSG00000110852	CLEC2B
ENSG000001792182	2.21019825111728e-108	0.407547498075601	0.543	0.404	2.26611626687054e-104	3	ENSG00000179218	CALR
ENSG000001667942	3.37661855843432e-99	0.344458617488808	0.601	0.478	3.46204700796271e-95	3	ENSG00000166794	PPIB
ENSG00000140319	1.56470319943558e-98	0.257873634618786	0.881	0.834	1.6042901903813e-94	3	ENSG00000140319	SRP14
ENSG000000546541	4.27488671191677e-98	0.363101117698876	0.354	0.209	4.38304134572827e-94	3	ENSG00000054654	SYNE2
ENSG000001251483	5.56849637793463e-98	0.369626396704443	0.556	0.405	5.70937933629638e-94	3	ENSG00000125148	MT2A
ENSG000001273142	2.54329115820455e-97	0.351214750936565	0.464	0.324	2.60763642450713e-93	3	ENSG00000127314	RAP1B
ENSG00000005844	2.54962741300168e-97	0.354176219584072	0.254	0.129	2.61413298655063e-93	3	ENSG00000005844	ITGAL
ENSG000001225451	3.89647125806561e-97	0.325001817680475	0.636	0.523	3.99505198089467e-93	3	ENSG00000122545	2020-09-07
ENSG000001461121	1.43758320216284e-96	0.369936126432873	0.441	0.299	1.47395405717756e-92	3	ENSG00000146112	PPP1R18
ENSG00000106948	2.06875596803839e-93	0.386168502295721	0.332	0.198	2.12109549402976e-89	3	ENSG00000106948	AKNA
ENSG00000197471	3.12204835102222e-92	0.34767424106599	0.334	0.197	3.20103617430308e-88	3	ENSG00000197471	SPN
ENSG00000136950	3.92708491092927e-91	0.361274322196381	0.292	0.162	4.02644015917578e-87	3	ENSG00000136950	ARPC5L
ENSG000001437741	1.0532444513299e-89	0.383015454741405	0.565	0.45	1.07989153594854e-85	3	ENSG00000143774	GUK1
ENSG000001006121	1.56541075452695e-89	0.348941519267277	0.423	0.291	1.60501564661648e-85	3	ENSG00000100612	DHRS7
ENSG000002136582	2.36765920573173e-88	0.335376420786741	0.469	0.329	2.42756098363674e-84	3	ENSG00000213658	LAT
ENSG000001159563	9.42557105958863e-88	0.328424846268513	0.365	0.218	9.66403800739623e-84	3	ENSG00000115956	PLEK
ENSG00000115085	2.4698690716772e-87	0.347545621195764	0.323	0.191	2.53235675919063e-83	3	ENSG00000115085	ZAP70
ENSG000002400651	3.08413284226691e-87	0.316066278270072	0.629	0.521	3.16216140317626e-83	3	ENSG00000240065	PSMB9
ENSG00000109736	6.60444036660459e-86	0.35023988032194	0.274	0.154	6.77153270787969e-82	3	ENSG00000109736	MFSD10
ENSG000001695543	3.18948852254291e-84	0.274870413772314	0.396	0.239	3.27018258216324e-80	3	ENSG00000169554	ZEB2
ENSG000001133871	4.64516753237044e-84	0.275951080570575	0.772	0.702	4.76269027093941e-80	3	ENSG00000113387	SUB1
ENSG00000186469	3.28679002310334e-81	0.31827828473081	0.302	0.177	3.36994581068786e-77	3	ENSG00000186469	GNG2
ENSG000002131453	9.43198515787417e-81	0.331212382503207	0.642	0.509	9.67061438236839e-77	3	ENSG00000213145	CRIP1
ENSG000000920102	3.02385895874044e-80	0.26216139203377	0.787	0.719	3.10036259039658e-76	3	ENSG00000092010	PSME1
ENSG000000270751	1.03355822948909e-78	0.337613364665276	0.324	0.2	1.05970725269516e-74	3	ENSG00000027075	PRKCH
ENSG00000167797	3.26965440013429e-78	0.349775062792031	0.284	0.166	3.35237665645768e-74	3	ENSG00000167797	CDK2AP2
ENSG000000694931	1.99575204372667e-77	0.318020002132991	0.498	0.369	2.04624457043295e-73	3	ENSG00000069493	CLEC2D
ENSG000001474431	1.84027803033806e-76	0.328268666406971	0.417	0.287	1.88683706450562e-72	3	ENSG00000147443	DOK2
ENSG000000812371	5.7137057823797e-76	0.256323681715816	0.797	0.729	5.85826253867391e-72	3	ENSG00000081237	PTPRC
ENSG000001607991	1.00283021267159e-75	0.315846073713804	0.449	0.332	1.02820181705219e-71	3	ENSG00000160799	CCDC12
ENSG000001738211	3.57051938845803e-75	0.324202031903436	0.497	0.377	3.66085352898602e-71	3	ENSG00000173821	RNF213
ENSG00000159884	1.05499299199383e-74	0.319400558697985	0.267	0.155	1.08168431469127e-70	3	ENSG00000159884	CCDC107
ENSG000002046421	4.11673537952615e-74	0.330234438251567	0.498	0.387	4.22088878462816e-70	3	ENSG00000204642	HLA-F
ENSG000001880421	4.1424733791685e-74	0.309963369746116	0.476	0.347	4.24727795566146e-70	3	ENSG00000188042	ARL4C
ENSG00000134285	5.30009248666692e-73	0.315682805884491	0.293	0.176	5.4341848265796e-69	3	ENSG00000134285	FKBP11
ENSG00000108523	8.67221430348351e-72	0.333500299134974	0.318	0.204	8.89162132536165e-68	3	ENSG00000108523	RNF167
ENSG000000108101	7.82623601156995e-71	0.322660989516828	0.374	0.255	8.02423978266267e-67	3	ENSG00000010810	FYN
ENSG000001052541	2.62749917027141e-70	0.308599365684447	0.384	0.267	2.69397489927928e-66	3	ENSG00000105254	TBCB
ENSG00000162909	4.06060587391167e-70	0.310125966610978	0.266	0.155	4.16333920252164e-66	3	ENSG00000162909	CAPN2
ENSG000001553683	1.7167061531967e-69	0.25569843087907	0.582	0.473	1.76013881887258e-65	3	ENSG00000155368	DBI
ENSG000001125761	2.80090981858345e-69	0.282615327593116	0.556	0.448	2.87177283699361e-65	3	ENSG00000112576	CCND3
ENSG000001606131	3.12432860875409e-69	0.306016725749065	0.475	0.361	3.20337412255557e-65	3	ENSG00000160613	PCSK7
ENSG00000244509	6.97061348974959e-64	0.322950143457904	0.272	0.165	7.14697001104025e-60	3	ENSG00000244509	APOBEC3C
ENSG000001054041	8.4539619088634e-60	0.295629878171605	0.464	0.366	8.66784714515764e-56	3	ENSG00000105404	RABAC1
ENSG000001412931	2.8864449539616e-59	0.293601943367447	0.316	0.209	2.95947201129683e-55	3	ENSG00000141293	SKAP1
ENSG000001232401	3.89248400720065e-59	0.280775176421768	0.274	0.171	3.99096385258282e-55	3	ENSG00000123240	OPTN
ENSG000000997951	7.42633546369473e-59	0.27140709238407	0.514	0.419	7.6142217509262e-55	3	ENSG00000099795	NDUFB7
ENSG000001722701	1.76471304838572e-57	0.277133879542279	0.43	0.328	1.80936028850988e-53	3	ENSG00000172270	BSG
ENSG000001343331	3.62266861187685e-57	0.265833652985844	0.586	0.505	3.71432212775733e-53	3	ENSG00000134333	LDHA
ENSG000002117513	7.79361536031508e-57	0.312088083875064	0.535	0.396	7.99079382893105e-53	3	ENSG00000211751	TRBC1
ENSG000001049641	5.03865058909473e-56	0.25620355595028	0.577	0.484	5.16612844899883e-52	3	ENSG00000104964	AES
ENSG00000185651	2.27428378964564e-55	0.281905942159437	0.461	0.37	2.33182316952368e-51	3	ENSG00000185651	UBE2L3
ENSG000001754631	4.20403366673098e-55	0.295891478205691	0.419	0.319	4.31039571849927e-51	3	ENSG00000175463	TBC1D10C
ENSG000001278241	1.91987286402658e-54	0.272661803113362	0.323	0.225	1.96844564748645e-50	3	ENSG00000127824	TUBA4A
ENSG000001544731	6.72934730321596e-54	0.281882319318291	0.333	0.236	6.89959978998732e-50	3	ENSG00000154473	BUB3
ENSG000001848401	1.39245596533853e-51	0.272035411161524	0.357	0.263	1.4276851012616e-47	3	ENSG00000184840	TMED9
ENSG000001183631	2.02978800815246e-49	0.265053374074813	0.465	0.381	2.08114164475872e-45	3	ENSG00000118363	SPCS2
ENSG00000100242	6.02062102933921e-49	0.278076619539897	0.286	0.193	6.1729427413815e-45	3	ENSG00000100242	SUN2
ENSG000001077422	1.56958528208843e-47	0.27611181444007	0.332	0.237	1.60929578972527e-43	3	ENSG00000107742	SPOCK2
ENSG000001669251	1.5549589473539e-46	0.272214265953879	0.385	0.299	1.59429940872196e-42	3	ENSG00000166925	TSC22D4
ENSG000001333981	2.15939810771527e-46	0.251235333398377	0.399	0.315	2.21403087984046e-42	3	ENSG00000133398	MED10
ENSG000002652062	1.58889405989591e-44	0.261837058061569	0.328	0.233	1.62909307961128e-40	3	ENSG00000265206	RP5-1171I10.5
ENSG00000168394	2.80965159640997e-44	0.26551918218236	0.312	0.223	2.88073578179914e-40	3	ENSG00000168394	TAP1
ENSG00000100055	7.24711380906913e-42	0.25429574301887	0.26	0.177	7.43046578843858e-38	3	ENSG00000100055	CYTH4
ENSG000001851871	6.82386183914582e-39	0.25665425890216	0.336	0.258	6.99650554367621e-35	3	ENSG00000185187	SIGIRR
ENSG00000113088	0	2.19477003435986	0.786	0.047	0	4	ENSG00000113088	GZMK
ENSG000001871182	0	1.30821383486954	0.628	0.172	0	4	ENSG00000187118	CMC1
ENSG000002715034	0	1.19111506113477	0.948	0.302	0	4	ENSG00000271503	CCL5
ENSG000001721161	0	1.13863900360846	0.598	0.106	0	4	ENSG00000172116	CD8B
ENSG000001452204	0	1.07619490351674	0.748	0.223	0	4	ENSG00000145220	LYAR
ENSG000001535631	0	1.00177198656321	0.507	0.088	0	4	ENSG00000153563	CD8A
ENSG000001456494	0	0.930009029674902	0.82	0.248	0	4	ENSG00000145649	GZMA
ENSG000002271911	0	0.821396225890572	0.396	0.091	0	4	ENSG00000227191	TRGC2
ENSG000001391871	0	0.772387684746998	0.457	0.125	0	4	ENSG00000139187	KLRG1
ENSG000000779844	0	0.730886766265043	0.798	0.253	0	4	ENSG00000077984	CST7
ENSG000002355761	0	0.729372527125522	0.466	0.139	0	4	ENSG00000235576	AC092580.4
ENSG000000085174	0	0.712044941630542	0.955	0.588	0	4	ENSG00000008517	IL32
ENSG000001975404	0	0.671123693389235	0.681	0.303	0	4	ENSG00000197540	GZMM
ENSG000002753021	0	0.639843620691886	0.449	0.159	0	4	ENSG00000275302	CCL4
ENSG000001725434	0	0.622226793567927	0.801	0.331	0	4	ENSG00000172543	CTSW
ENSG000001672863	0	0.589550441445318	0.907	0.542	0	4	ENSG00000167286	CD3D
ENSG000001219662	0	0.561177450658537	0.897	0.676	0	4	ENSG00000121966	CXCR4
ENSG000001053744	0	0.542078460475243	0.852	0.293	0	4	ENSG00000105374	NKG7
ENSG000001262644	0	0.519389359441443	0.923	0.719	0	4	ENSG00000126264	HCST
ENSG000002065033	0	0.408647172224816	1	0.987	0	4	ENSG00000206503	HLA-A
ENSG000002045253	0	0.364817423179085	1	0.987	0	4	ENSG00000204525	HLA-C
ENSG000001667103	0	0.298237917057389	1	1	0	4	ENSG00000166710	B2M
ENSG000002777344	7.20807585086586e-298	0.51385461267002	0.904	0.566	7.39044016989276e-294	4	ENSG00000277734	TRAC
ENSG000001988514	1.51723742353856e-285	0.498837688856026	0.846	0.529	1.55562353035408e-281	4	ENSG00000198851	CD3E
ENSG000002347453	2.3813346333378e-263	0.353024858702156	0.998	0.996	2.44158239956125e-259	4	ENSG00000234745	HLA-B
ENSG00000183918	1.56664217339481e-232	0.520348400234867	0.303	0.106	1.6062782203817e-228	4	ENSG00000183918	SH2D1A
ENSG000001168243	2.2196824095752e-215	0.488580949943466	0.69	0.428	2.27584037453745e-211	4	ENSG00000116824	CD2
ENSG000000783043	7.54699844548459e-196	0.483173089717065	0.667	0.435	7.73793750615535e-192	4	ENSG00000078304	PPP2R5C
ENSG000001345391	4.14878110252841e-192	0.441311683822577	0.403	0.169	4.25374526442238e-188	4	ENSG00000134539	KLRD1
ENSG000001828662	2.34821558097778e-181	0.427477871580067	0.714	0.474	2.40762543517652e-177	4	ENSG00000182866	LCK
ENSG000000108102	3.88911060994392e-172	0.482579711528895	0.457	0.246	3.9875051083755e-168	4	ENSG00000010810	FYN
ENSG000001986683	1.0868439067147e-160	0.325908026510294	0.893	0.769	1.11434105755458e-156	4	ENSG00000198668	CALM1
ENSG000000025863	2.77442162862511e-153	0.370189926441287	0.724	0.512	2.84461449582932e-149	4	ENSG00000002586	CD99
ENSG000001333212	3.553084107747e-152	0.39081954273373	0.705	0.505	3.642977135673e-148	4	ENSG00000133321	RARRES3
ENSG000002351621	8.19756726787094e-148	0.384588483188968	0.355	0.161	8.40496571974807e-144	4	ENSG00000235162	C12orf75
ENSG000001004504	1.17307037926523e-140	0.331706355622685	0.438	0.209	1.20274905986064e-136	4	ENSG00000100450	GZMH
ENSG000000901041	1.41063660510312e-132	0.590899676743195	0.337	0.169	1.44632571121223e-128	4	ENSG00000090104	RGS1
ENSG000001016082	1.62094067209383e-132	0.255030040608183	0.952	0.878	1.66195047109781e-128	4	ENSG00000101608	MYL12A
ENSG00000145675	9.67702914192161e-132	0.43453569366002	0.337	0.169	9.92185797921222e-128	4	ENSG00000145675	PIK3R1
ENSG000000546542	1.26139542081586e-131	0.385797383911093	0.389	0.206	1.2933087249625e-127	4	ENSG00000054654	SYNE2
ENSG000001644831	5.29615596688575e-123	0.343494900532739	0.285	0.128	5.43014871284796e-119	4	ENSG00000164483	SAMD3
ENSG000001117962	2.75231790802594e-120	0.626888792699732	0.414	0.231	2.82195155109899e-116	4	ENSG00000111796	KLRB1
ENSG000001014741	1.51741257886608e-117	0.337795208684794	0.34	0.171	1.55580311711139e-113	4	ENSG00000101474	APMAP
ENSG000002117723	6.86765623725332e-117	0.319195093923373	0.733	0.52	7.04140794005583e-113	4	ENSG00000211772	TRBC2
ENSG000001157383	2.97239415689329e-115	0.335955053032817	0.681	0.482	3.04759572906269e-111	4	ENSG00000115738	ID2
ENSG000001880422	5.08046169789176e-115	0.366629554214703	0.527	0.342	5.20899737884842e-111	4	ENSG00000188042	ARL4C
ENSG000002397133	4.10751474548253e-111	0.36038194014542	0.37	0.202	4.21143486854324e-107	4	ENSG00000239713	APOBEC3G
ENSG000000206331	1.28982709838293e-109	0.339690267330834	0.304	0.151	1.32245972397201e-105	4	ENSG00000020633	RUNX3
ENSG000001320022	5.59350194978311e-107	0.393715414694855	0.449	0.285	5.73501754911262e-103	4	ENSG00000132002	DNAJB1
ENSG000000270752	4.44426813241365e-105	0.350612688638802	0.356	0.197	4.55670811616372e-101	4	ENSG00000027075	PRKCH
ENSG000001606544	4.20384838398028e-104	0.320933554130931	0.554	0.365	4.31020574809498e-100	4	ENSG00000160654	CD3G
ENSG000001108523	1.37480457532876e-103	0.369427578457512	0.516	0.349	1.40958713108458e-99	4	ENSG00000110852	CLEC2B
ENSG000001278242	1.51134873674167e-103	0.372676032393301	0.376	0.22	1.54958585978123e-99	4	ENSG00000127824	TUBA4A
ENSG000001158751	3.09243114032643e-101	0.355836658037331	0.661	0.521	3.17066964817669e-97	4	ENSG00000115875	SRSF7
ENSG000001890673	2.73499775726731e-100	0.312049445436772	0.685	0.533	2.80419320052618e-96	4	ENSG00000189067	LITAF
ENSG000001342851	1.38745005223805e-96	0.337814113055593	0.32	0.174	1.42255253855967e-92	4	ENSG00000134285	FKBP11
ENSG000001108483	3.25129172893178e-89	0.280421790375762	0.591	0.416	3.33354940967376e-85	4	ENSG00000110848	CD69
ENSG00000110046	2.05224474988206e-88	0.324555753272636	0.252	0.126	2.10416654205408e-84	4	ENSG00000110046	ATG2A
ENSG000001423473	2.58704430684138e-88	0.254564954792511	0.603	0.408	2.65249652780447e-84	4	ENSG00000142347	MYO1F
ENSG000000728181	6.18279483719893e-86	0.305373121839276	0.62	0.467	6.33921954658006e-82	4	ENSG00000072818	ACAP1
ENSG000001437742	4.06681507983746e-83	0.327501491187312	0.589	0.448	4.16970550135735e-79	4	ENSG00000143774	GUK1
ENSG000001686854	2.99631155623484e-78	0.33587861130953	0.549	0.385	3.07211823860758e-74	4	ENSG00000168685	IL7R
ENSG000000694932	3.87135082445128e-78	0.309562028521646	0.519	0.367	3.9692960003099e-74	4	ENSG00000069493	CLEC2D
ENSG000000696673	5.83246051866943e-77	0.299456748614956	0.35	0.209	5.98002176979176e-73	4	ENSG00000069667	RORA
ENSG000001483623	2.51815619067836e-75	0.309927991489648	0.402	0.261	2.58186554230253e-71	4	ENSG00000148362	C9orf142
ENSG000001438511	1.29642416553121e-73	0.304236185477258	0.304	0.174	1.32922369691914e-69	4	ENSG00000143851	PTPN7
ENSG000001232402	5.84990519450566e-67	0.282269000489192	0.29	0.17	5.99790779592665e-63	4	ENSG00000123240	OPTN
ENSG000001103241	8.59397494073567e-67	0.299355402789161	0.438	0.306	8.81140250673628e-63	4	ENSG00000110324	IL10RA
ENSG000002220411	3.29527780665132e-63	0.306103929775836	0.288	0.17	3.3786483351596e-59	4	ENSG00000222041	LINC00152
ENSG000002136583	2.4265210936259e-62	0.265597136679235	0.468	0.33	2.48791207729464e-58	4	ENSG00000213658	LAT
ENSG000001439241	3.09826430844147e-60	0.279764879965245	0.301	0.189	3.17665039544504e-56	4	ENSG00000143924	EML4
ENSG000002117514	1.33450496230535e-57	0.319714110908226	0.541	0.396	1.36826793785168e-53	4	ENSG00000211751	TRBC1
ENSG000001369501	1.40512001546932e-56	0.259823898342866	0.274	0.165	1.4406695518607e-52	4	ENSG00000136950	ARPC5L
ENSG000002046422	1.49234119588089e-55	0.255408922734786	0.505	0.387	1.53009742813667e-51	4	ENSG00000204642	HLA-F
ENSG000000445741	1.08726101016257e-54	0.274761131928929	0.469	0.352	1.11476871371968e-50	4	ENSG00000044574	HSPA5
ENSG00000099860	6.01957491268303e-52	0.280535831090453	0.4	0.286	6.17187015797391e-48	4	ENSG00000099860	GADD45B
ENSG000001253471	1.15399781030091e-46	0.269677257342043	0.588	0.481	1.18319395490152e-42	4	ENSG00000125347	IRF1
ENSG000001391934	5.02560143481505e-44	0.285223903940723	0.371	0.267	5.15274915111587e-40	4	ENSG00000139193	CD27
ENSG000000785961	3.84777087039645e-42	0.254502766266661	0.287	0.193	3.94511947341748e-38	4	ENSG00000078596	ITM2A
ENSG00000006652	1.13782088764364e-38	0.250669969962739	0.307	0.216	1.16660775610103e-34	4	ENSG00000006652	IFRD1
ENSG000001185031	4.05745958486036e-38	0.258836412493104	0.423	0.325	4.16011331235733e-34	4	ENSG00000118503	TNFAIP3
ENSG000001776063	4.73379702102472e-34	0.357798971199002	0.5	0.416	4.85356208565665e-30	4	ENSG00000177606	JUN
ENSG000001155235	0	2.29705940051151	0.952	0.194	0	5	ENSG00000115523	GNLY
ENSG000001004532	0	2.0525948969912	0.897	0.13	0	5	ENSG00000100453	GZMB
ENSG000001806444	0	2.01685270031552	0.89	0.165	0	5	ENSG00000180644	PRF1
ENSG00000211829	0	1.98063769713501	0.716	0.031	0	5	ENSG00000211829	TRDC
ENSG000001374412	0	1.94013213903924	0.855	0.133	0	5	ENSG00000137441	FGFBP2
ENSG000001053745	0	1.90298648484672	0.981	0.286	0	5	ENSG00000105374	NKG7
ENSG000001596741	0	1.79854865935902	0.627	0.07	0	5	ENSG00000159674	SPON2
ENSG00000150045	0	1.69078554657999	0.748	0.067	0	5	ENSG00000150045	KLRF1
ENSG000000779845	0	1.60005476297096	0.951	0.243	0	5	ENSG00000077984	CST7
ENSG000001117963	0	1.57121689739837	0.843	0.19	0	5	ENSG00000111796	KLRB1
ENSG000001714763	0	1.56128615075644	0.803	0.151	0	5	ENSG00000171476	HOPX
ENSG000001345392	0	1.55427508424971	0.818	0.129	0	5	ENSG00000134539	KLRD1
ENSG00000203747	0	1.53199216895481	0.76	0.102	0	5	ENSG00000203747	FCGR3A
ENSG000001725435	0	1.50848642276507	0.94	0.322	0	5	ENSG00000172543	CTSW
ENSG00000169583	0	1.48520136935858	0.414	0.037	0	5	ENSG00000169583	CLIC3
ENSG000001456495	0	1.45882620057189	0.919	0.245	0	5	ENSG00000145649	GZMA
ENSG000002753022	0	1.4120902998138	0.685	0.138	0	5	ENSG00000275302	CCL4
ENSG000001988211	0	1.39082413856218	0.785	0.297	0	5	ENSG00000198821	CD247
ENSG000002715035	0	1.3168420784814	0.891	0.315	0	5	ENSG00000271503	CCL5
ENSG000001737623	0	1.14469451637585	0.867	0.43	0	5	ENSG00000173762	CD7
ENSG000001004505	0	1.1414709852109	0.767	0.178	0	5	ENSG00000100450	GZMH
ENSG00000075234	0	1.10530238955298	0.429	0.049	0	5	ENSG00000075234	TTC38
ENSG000001871183	0	1.10342413681942	0.636	0.177	0	5	ENSG00000187118	CMC1
ENSG00000100385	0	1.03419376008978	0.44	0.068	0	5	ENSG00000100385	IL2RB
ENSG000002053361	0	0.994646128197816	0.43	0.055	0	5	ENSG00000205336	ADGRG1
ENSG000001014742	0	0.979547409871216	0.546	0.152	0	5	ENSG00000101474	APMAP
ENSG000001452872	0	0.958566525511673	0.787	0.452	0	5	ENSG00000145287	PLAC8
ENSG000000072641	0	0.958037960972693	0.424	0.081	0	5	ENSG00000007264	MATK
ENSG00000155366	0	0.945921498806272	0.511	0.129	0	5	ENSG00000155366	RHOC
ENSG000001975405	0	0.938621501645919	0.723	0.303	0	5	ENSG00000197540	GZMM
ENSG000001852014	0	0.90435803036284	0.897	0.631	0	5	ENSG00000185201	IFITM2
ENSG000001602553	0	0.902080898626626	0.9	0.621	0	5	ENSG00000160255	ITGB2
ENSG000001423474	0	0.884921992970152	0.776	0.393	0	5	ENSG00000142347	MYO1F
ENSG00000117281	0	0.876109617155689	0.302	0.039	0	5	ENSG00000117281	CD160
ENSG00000196139	0	0.875426786529444	0.269	0.011	0	5	ENSG00000196139	AKR1C3
ENSG000001362131	0	0.875407416602159	0.498	0.152	0	5	ENSG00000136213	CHST12
ENSG00000204475	0	0.864952924068004	0.361	0.063	0	5	ENSG00000204475	NCR3
ENSG00000150687	0	0.864457283734815	0.301	0.036	0	5	ENSG00000150687	PRSS23
ENSG00000211689	0	0.856646288949203	0.278	0.046	0	5	ENSG00000211689	TRGC1
ENSG000001262645	0	0.827769493914059	0.94	0.719	0	5	ENSG00000126264	HCST
ENSG000001354043	0	0.823599571873977	0.68	0.345	0	5	ENSG00000135404	CD63
ENSG000002351622	0	0.812968279340151	0.5	0.148	0	5	ENSG00000235162	C12orf75
ENSG000001703153	0	0.812152482680557	0.96	0.784	0	5	ENSG00000170315	UBB
ENSG000001810361	0	0.809265720794257	0.389	0.081	0	5	ENSG00000181036	FCRL6
ENSG000001166671	0	0.760673747872564	0.338	0.055	0	5	ENSG00000116667	C1orf21
ENSG000001890674	0	0.746175696507298	0.782	0.525	0	5	ENSG00000189067	LITAF
ENSG000002397134	0	0.74087659052029	0.477	0.193	0	5	ENSG00000239713	APOBEC3G
ENSG00000167851	0	0.720375353931194	0.35	0.099	0	5	ENSG00000167851	CD300A
ENSG000001635641	0	0.707541001995293	0.369	0.113	0	5	ENSG00000163564	PYHIN1
ENSG000001109342	0	0.706021844893563	0.722	0.466	0	5	ENSG00000110934	BIN2
ENSG00000168229	0	0.701227241938575	0.269	0.037	0	5	ENSG00000168229	PTGDR
ENSG000001333213	0	0.693244572814061	0.76	0.502	0	5	ENSG00000133321	RARRES3
ENSG000001157384	0	0.688044148944398	0.769	0.475	0	5	ENSG00000115738	ID2
ENSG000000025864	0	0.683737316077755	0.778	0.509	0	5	ENSG00000002586	CD99
ENSG00000108798	0	0.66739489354424	0.346	0.106	0	5	ENSG00000108798	ABI3
ENSG000001644832	0	0.658953371336097	0.376	0.12	0	5	ENSG00000164483	SAMD3
ENSG000002137192	0	0.651488645023915	0.813	0.59	0	5	ENSG00000213719	CLIC1
ENSG000002045254	0	0.639388692482989	1	0.987	0	5	ENSG00000204525	HLA-C
ENSG000001634662	0	0.629723283757857	0.948	0.83	0	5	ENSG00000163466	ARPC2
ENSG000002347454	0	0.59341304709841	0.999	0.996	0	5	ENSG00000234745	HLA-B
ENSG000002065034	0	0.586169785324843	1	0.987	0	5	ENSG00000206503	HLA-A
ENSG000001986684	0	0.58322634286601	0.908	0.769	0	5	ENSG00000198668	CALM1
ENSG000001727572	0	0.528770274077698	0.981	0.941	0	5	ENSG00000172757	CFL1
ENSG000002045922	0	0.522738639890659	0.988	0.942	0	5	ENSG00000204592	HLA-E
ENSG000001016083	0	0.511194327464483	0.952	0.878	0	5	ENSG00000101608	MYL12A
ENSG000001667104	0	0.494217334303148	1	1	0	5	ENSG00000166710	B2M
ENSG000000116005	0	0.373622270743324	0.874	0.313	0	5	ENSG00000011600	TYROBP
ENSG000001282941	5.88461612935344e-306	0.678914673838085	0.357	0.119	6.03349691742609e-302	5	ENSG00000128294	TPST2
ENSG000001283402	1.15215818541676e-294	0.630176686498681	0.808	0.628	1.1813077875078e-290	5	ENSG00000128340	RAC2
ENSG00000197536	5.10479303881949e-291	0.67265997264224	0.331	0.108	5.23394430270162e-287	5	ENSG00000197536	C5orf56
ENSG000001682091	1.85094588466563e-280	0.759550828936232	0.501	0.238	1.89777481554767e-276	5	ENSG00000168209	DDIT4
ENSG000001474432	7.88750104843014e-279	0.698607193105063	0.537	0.277	8.08705482495543e-275	5	ENSG00000147443	DOK2
ENSG000001864691	1.15591908415158e-276	0.670105834051791	0.412	0.168	1.18516383698062e-272	5	ENSG00000186469	GNG2
ENSG000001369502	1.23688118850638e-260	0.645305208274218	0.387	0.155	1.26817428257559e-256	5	ENSG00000136950	ARPC5L
ENSG000001085182	1.73817469029534e-252	0.665020916593881	0.935	0.863	1.78215050995981e-248	5	ENSG00000108518	PFN1
ENSG000001588695	8.00213170053522e-249	0.480540980767351	0.616	0.275	8.20458563255877e-245	5	ENSG00000158869	FCER1G
ENSG000001225452	3.92774200650779e-242	0.570336362576517	0.712	0.517	4.02711387927243e-238	5	ENSG00000122545	2020-09-07
ENSG000001159564	2.74487872089801e-240	0.603872818524898	0.462	0.21	2.81432415253673e-236	5	ENSG00000115956	PLEK
ENSG000001150851	6.13182789060391e-240	0.641259035944979	0.413	0.184	6.28696313623619e-236	5	ENSG00000115085	ZAP70
ENSG000001858852	2.09814282753283e-236	0.711536227086994	0.686	0.439	2.15122584106941e-232	5	ENSG00000185885	IFITM1
ENSG000000206332	3.40082105401724e-236	0.616747355175535	0.365	0.146	3.48686182668388e-232	5	ENSG00000020633	RUNX3
ENSG000001438512	8.72667170708332e-233	0.62774306764545	0.392	0.166	8.94745650127252e-229	5	ENSG00000143851	PTPN7
ENSG000001006122	3.9464782080993e-232	0.626783780326529	0.513	0.284	4.04632410676421e-228	5	ENSG00000100612	DHRS7
ENSG00000176485	4.19360341858214e-232	0.522997945974841	0.253	0.075	4.29970158507226e-228	5	ENSG00000176485	PLA2G16
ENSG00000164674	3.90919199465992e-227	0.580364272172319	0.298	0.103	4.00809455212482e-223	5	ENSG00000164674	SYTL3
ENSG000001452205	2.46711297722474e-219	0.536363378679165	0.514	0.253	2.52953093554853e-215	5	ENSG00000145220	LYAR
ENSG000001461122	4.2837205412788e-219	0.609952769667306	0.518	0.294	4.39209867097316e-215	5	ENSG00000146112	PPP1R18
ENSG000001329651	2.0269594075544e-215	0.693384650149618	0.489	0.268	2.07824148056552e-211	5	ENSG00000132965	ALOX5AP
ENSG000002117515	3.26505916858392e-204	0.427036327536187	0.683	0.383	3.34766516554909e-200	5	ENSG00000211751	TRBC1
ENSG000001880423	3.23357071965909e-200	0.604235443581501	0.562	0.34	3.31538005886646e-196	5	ENSG00000188042	ARL4C
ENSG000001974711	2.45183475949114e-199	0.612794747613414	0.402	0.193	2.51386617890627e-195	5	ENSG00000197471	SPN
ENSG000001553684	3.04775218913915e-197	0.558243487689583	0.651	0.468	3.12486031952437e-193	5	ENSG00000155368	DBI
ENSG000001098613	2.66698166457026e-191	0.574262331666486	0.455	0.242	2.73445630068389e-187	5	ENSG00000109861	CTSC
ENSG000001305922	2.93110679684716e-187	0.472860834898526	0.788	0.654	3.0052637988074e-183	5	ENSG00000130592	LSP1
ENSG000001273143	6.25932658363439e-186	0.552807462126253	0.523	0.32	6.41768754620034e-182	5	ENSG00000127314	RAP1B
ENSG000001471682	6.79892318336897e-185	0.519058165553245	0.672	0.486	6.97093593990821e-181	5	ENSG00000147168	IL2RG
ENSG000001725312	4.29968503772398e-182	0.496038962135742	0.69	0.531	4.4084670691784e-178	5	ENSG00000172531	PPP1CA
ENSG000001426693	8.69846008359427e-182	0.346946418081338	0.97	0.899	8.91853112370921e-178	5	ENSG00000142669	SH3BGRL3
ENSG000000783044	2.15192584729606e-181	0.544190477455717	0.638	0.441	2.20636957123266e-177	5	ENSG00000078304	PPP2R5C
ENSG000000928413	9.13067119268646e-179	0.338521248417377	0.943	0.894	9.36167717386143e-175	5	ENSG00000092841	MYL6
ENSG000000515233	4.90201174318427e-177	0.579820498214253	0.785	0.667	5.02603264028683e-173	5	ENSG00000051523	CYBA
ENSG00000088179	4.07920591995314e-172	0.51847442514587	0.292	0.119	4.18240982972795e-168	5	ENSG00000088179	PTPN4
ENSG000000270753	3.11563432897963e-171	0.54145129545957	0.39	0.196	3.19445987750282e-167	5	ENSG00000027075	PRKCH
ENSG000000749661	6.83168857781481e-171	0.567097513622192	0.313	0.137	7.00453029883352e-167	5	ENSG00000074966	TXK
ENSG000001228623	1.32706470793456e-168	0.256459662108139	0.918	0.718	1.3606394450453e-164	5	ENSG00000122862	SRGN
ENSG000000902661	2.20634421410224e-166	0.496843066882609	0.647	0.492	2.26216472271903e-162	5	ENSG00000090266	NDUFB2
ENSG000000920103	7.23823442760151e-163	0.434162231616662	0.813	0.718	7.42136175861982e-159	5	ENSG00000092010	PSME1
ENSG000000997952	1.31748064626226e-162	0.506799716537664	0.585	0.413	1.35081290661269e-158	5	ENSG00000099795	NDUFB7
ENSG000001738212	1.72959331692163e-162	0.536649110132279	0.553	0.373	1.77335202783974e-158	5	ENSG00000173821	RNF213
ENSG000001402643	9.64274180157067e-162	0.281732490114069	0.978	0.958	9.88670316915041e-158	5	ENSG00000140264	SERF2
ENSG000001253472	1.0108201699146e-161	0.527583814327937	0.662	0.474	1.03639392021344e-157	5	ENSG00000125347	IRF1
ENSG00000148175	4.88186612114234e-161	0.471235559800937	0.254	0.096	5.00537733400724e-157	5	ENSG00000148175	STOM
ENSG000001426341	5.64176190425614e-160	0.526383646758168	0.341	0.157	5.78449848043382e-156	5	ENSG00000142634	EFHD2
ENSG000001258683	4.07165745861451e-154	0.538967112974494	0.486	0.304	4.17467039231746e-150	5	ENSG00000125868	DSTN
ENSG00000136250	7.21597841180584e-154	0.486913463306695	0.258	0.102	7.39854266562453e-150	5	ENSG00000136250	AOAH
ENSG000001483624	1.99176575522938e-151	0.509630212620539	0.446	0.259	2.04215742883668e-147	5	ENSG00000148362	C9orf142
ENSG000001792183	8.62052287575064e-145	0.572370552749959	0.563	0.404	8.83862210450713e-141	5	ENSG00000179218	CALR
ENSG000001125762	3.25765891379831e-143	0.473728485047964	0.602	0.445	3.3400776843174e-139	5	ENSG00000112576	CCND3
ENSG000001609323	3.19517730431842e-142	0.514982320491588	0.673	0.537	3.27601529011768e-138	5	ENSG00000160932	LY6E
ENSG000001090621	4.90997315401625e-142	0.508504933203665	0.335	0.165	5.03419547481287e-138	5	ENSG00000109062	SLC9A3R1
ENSG000001964052	5.44010636424497e-142	0.403857298351873	0.779	0.62	5.57774105526037e-138	5	ENSG00000196405	EVL
ENSG000001324751	1.8982033501158e-137	0.294190989382233	0.989	0.977	1.94622789487373e-133	5	ENSG00000132475	H3F3B
ENSG000001179844	4.77950202795101e-136	0.423656674315507	0.546	0.355	4.90042342925817e-132	5	ENSG00000117984	CTSD
ENSG000001677971	1.15490994825709e-135	0.521813658163988	0.325	0.164	1.18412916994799e-131	5	ENSG00000167797	CDK2AP2
ENSG00000111906	8.50850284485793e-135	0.508697883182314	0.33	0.169	8.72376796683284e-131	5	ENSG00000111906	HDDC2
ENSG000001186802	1.15580372320499e-134	0.380435751536265	0.781	0.69	1.18504555740208e-130	5	ENSG00000118680	MYL12B
ENSG00000184182	2.18070053001028e-134	0.484988234599767	0.286	0.132	2.23587225341954e-130	5	ENSG00000184182	UBE2F
ENSG000001113481	5.09951207779668e-134	0.290906675805309	0.946	0.919	5.22852973336493e-130	5	ENSG00000111348	ARHGDIB
ENSG00000131051	2.2880017313014e-129	0.438494754194863	0.701	0.6	2.34588817510333e-125	5	ENSG00000131051	RBM39
ENSG000001722702	1.92624758440117e-127	0.476896537686339	0.483	0.325	1.97498164828652e-123	5	ENSG00000172270	BSG
ENSG000000756242	2.8618605333965e-126	0.327730500124957	0.999	0.997	2.93426560489143e-122	5	ENSG00000075624	ACTB
ENSG000001349961	1.93571873077791e-124	0.496556077673565	0.465	0.311	1.98469241466659e-120	5	ENSG00000134996	OSTF1
ENSG000001431191	9.63197856613171e-123	0.449026096222241	0.633	0.511	9.87566762385484e-119	5	ENSG00000143119	CD53
ENSG000001840091	1.94101374893665e-122	0.370719610218954	0.927	0.899	1.99012139678475e-118	5	ENSG00000184009	ACTG1
ENSG000001161712	2.01225458464608e-121	0.494323867639489	0.459	0.306	2.06316462563763e-117	5	ENSG00000116171	SCP2
ENSG000002400652	1.56870878063876e-117	0.4232491926543	0.644	0.522	1.60839711278892e-113	5	ENSG00000240065	PSMB9
ENSG000001410021	1.79308343983384e-117	0.497295713380473	0.534	0.395	1.83844845086164e-113	5	ENSG00000141002	TCF25
ENSG00000138378	3.13744969249286e-117	0.445517920021829	0.259	0.12	3.21682716971293e-113	5	ENSG00000138378	STAT4
ENSG000001848402	3.1505502946299e-117	0.452683106492064	0.413	0.259	3.23025921708404e-113	5	ENSG00000184840	TMED9
ENSG000000058441	4.78389976494228e-117	0.448630484195671	0.274	0.129	4.90493242899532e-113	5	ENSG00000005844	ITGAL
ENSG000001754632	3.61715437082751e-115	0.473589559691846	0.471	0.316	3.70866837640945e-111	5	ENSG00000175463	TBC1D10C
ENSG000001667943	1.81846556981638e-114	0.430889722488422	0.607	0.479	1.86447274873273e-110	5	ENSG00000166794	PPIB
ENSG000001670041	1.582731180179e-113	0.55771056572793	0.449	0.303	1.62277427903753e-109	5	ENSG00000167004	PDIA3
ENSG000000546543	5.01316979892088e-112	0.465257281636437	0.368	0.21	5.14000299483358e-108	5	ENSG00000054654	SYNE2
ENSG000002652063	9.94869665910141e-109	0.499796728614758	0.385	0.228	1.02003986845767e-104	5	ENSG00000265206	RP5-1171I10.5
ENSG000001342852	3.56035103892676e-107	0.466057345979784	0.321	0.175	3.65042792021161e-103	5	ENSG00000134285	FKBP11
ENSG000000009382	6.70239438485894e-107	0.402324423095459	0.362	0.195	6.87196496279587e-103	5	ENSG00000000938	FGR
ENSG000001970432	4.38239275551025e-106	0.437618827782752	0.503	0.361	4.49326729222466e-102	5	ENSG00000197043	ANXA6
ENSG000001894031	1.09806850452422e-104	0.321151670245613	0.842	0.797	1.12584963768868e-100	5	ENSG00000189403	HMGB1
ENSG000001533101	2.5933892274101e-104	0.464620200053124	0.443	0.301	2.65900197486358e-100	5	ENSG00000153310	FAM49B
ENSG000001069481	4.28161610527351e-104	0.462150761618743	0.344	0.199	4.38994099273693e-100	5	ENSG00000106948	AKNA
ENSG00000130402	6.12936135680762e-104	0.410266815550819	0.267	0.131	6.28443419913485e-100	5	ENSG00000130402	ACTN4
ENSG000001962622	8.1106134329483e-102	0.307598616070943	0.846	0.811	8.31581195280189e-98	5	ENSG00000196262	PPIA
ENSG000002445091	1.9375834897191e-100	0.446792906732423	0.305	0.164	1.986604352009e-96	5	ENSG00000244509	APOBEC3C
ENSG000001603101	3.90342404332677e-97	0.44892288761029	0.481	0.346	4.00218067162294e-93	5	ENSG00000160310	PRMT2
ENSG000001470653	5.10013599021013e-96	0.401587023049594	0.521	0.386	5.22916943076245e-92	5	ENSG00000147065	MSN
ENSG00000274265	2.64344938542357e-95	0.438413592699047	0.308	0.174	2.71032865487479e-91	5	ENSG00000274265	CH17-189H20.1
ENSG000000445742	1.50885367355132e-93	0.472297009569415	0.487	0.352	1.54702767149217e-89	5	ENSG00000044574	HSPA5
ENSG000001721151	1.96921149118608e-92	0.406429223013963	0.478	0.351	2.01903254191308e-88	5	ENSG00000172115	CYCS
ENSG000001988431	4.3361999061142e-92	0.420807344979871	0.45	0.322	4.44590576373889e-88	5	ENSG00000198843	SELT
ENSG000001607992	1.90542526667939e-91	0.405586655807674	0.461	0.332	1.95363252592638e-87	5	ENSG00000160799	CCDC12
ENSG000001108524	6.20734264700464e-90	0.408963329831589	0.487	0.354	6.36438841597385e-86	5	ENSG00000110852	CLEC2B
ENSG000001755671	7.59915529724928e-90	0.382954622380395	0.647	0.559	7.79141392626969e-86	5	ENSG00000175567	UCP2
ENSG000001437743	8.48666182345206e-90	0.401842836504012	0.568	0.452	8.7013743675854e-86	5	ENSG00000143774	GUK1
ENSG00000116288	2.03833835126959e-89	0.367089990522355	0.588	0.489	2.08990831155672e-85	5	ENSG00000116288	PARK7
ENSG000001755501	3.01464123476769e-89	0.389887005691625	0.53	0.415	3.09091165800731e-85	5	ENSG00000175550	DRAP1
ENSG000001509912	8.61574006844449e-89	0.26343503656203	0.909	0.885	8.83371829217613e-85	5	ENSG00000150991	UBC
ENSG000000696674	2.20324696203753e-88	0.413914870326329	0.349	0.21	2.25898911017708e-84	5	ENSG00000069667	RORA
ENSG00000115935	8.03156261834907e-88	0.41998970357845	0.467	0.339	8.2347611525933e-84	5	ENSG00000115935	WIPF1
ENSG000001403191	2.36087647326937e-87	0.25335054210718	0.865	0.836	2.42060664804308e-83	5	ENSG00000140319	SRP14
ENSG000002415531	6.18212488267688e-87	0.400165867219373	0.536	0.421	6.3385326422086e-83	5	ENSG00000241553	ARPC4
ENSG00000117676	7.7292061896969e-86	0.386845420241114	0.253	0.133	7.92475510629624e-82	5	ENSG00000117676	RPS6KA1
ENSG000001312361	1.69285724646855e-85	0.371225590957684	0.612	0.517	1.73568653480421e-81	5	ENSG00000131236	CAP1
ENSG000001116692	1.74738391332324e-85	0.351575335160029	0.637	0.538	1.79159272633032e-81	5	ENSG00000111669	TPI1
ENSG000001183632	4.40768358899533e-85	0.40061518121759	0.491	0.38	4.51919798379692e-81	5	ENSG00000118363	SPCS2
ENSG000001251484	3.45140375519747e-83	0.405319167674186	0.547	0.408	3.53872427020397e-79	5	ENSG00000125148	MT2A
ENSG00000162434	1.59397683412018e-82	0.453531495340547	0.305	0.182	1.63430444802342e-78	5	ENSG00000162434	JAK1
ENSG000001184181	1.62678001752361e-82	0.397947001037089	0.46	0.341	1.66793755196695e-78	5	ENSG00000118418	HMGN3
ENSG000001606132	1.63099732531148e-81	0.399612907630489	0.483	0.362	1.67226155764186e-77	5	ENSG00000160613	PCSK7
ENSG000001412932	2.26325978256693e-81	0.396387763369738	0.337	0.209	2.32052025506587e-77	5	ENSG00000141293	SKAP1
ENSG000001009111	3.70206041369048e-80	0.379152704036386	0.591	0.499	3.79572254215685e-76	5	ENSG00000100911	PSME2
ENSG00000168002	1.67841080012888e-78	0.410832276907801	0.327	0.209	1.72087459337214e-74	5	ENSG00000168002	POLR2G
ENSG00000150867	2.61787139348451e-78	0.413032132756366	0.278	0.16	2.68410353973967e-74	5	ENSG00000150867	PIP4K2A
ENSG000001002421	2.82632463729689e-78	0.415188821833816	0.314	0.192	2.8978306506205e-74	5	ENSG00000100242	SUN2
ENSG00000169223	1.7930820191504e-77	0.396878540005287	0.396	0.28	1.83844699423491e-73	5	ENSG00000169223	LMAN2
ENSG000002355762	2.71576578669731e-77	0.370468777781905	0.293	0.16	2.78447466110075e-73	5	ENSG00000235576	AC092580.4
ENSG000001969242	1.0783053568053e-76	0.428551797140977	0.393	0.264	1.10558648233247e-72	5	ENSG00000196924	FLNA
ENSG00000197971	2.88176809078935e-76	0.397418631576257	0.307	0.186	2.95467682348632e-72	5	ENSG00000197971	MBP
ENSG000000996221	1.38154153595893e-75	0.271140385015368	0.86	0.811	1.41649453681869e-71	5	ENSG00000099622	CIRBP
ENSG00000135535	5.35714471849525e-75	0.389575382839291	0.424	0.311	5.49268047987318e-71	5	ENSG00000135535	CD164
ENSG000001307701	7.43340061961231e-75	0.349305348710996	0.559	0.47	7.6214656552885e-71	5	ENSG00000130770	ATPIF1
ENSG000001695545	2.91693244161855e-74	0.318773665791998	0.391	0.242	2.9907308323915e-70	5	ENSG00000169554	ZEB2
ENSG000001362862	1.73156382841487e-73	0.380889991983556	0.388	0.264	1.77537239327377e-69	5	ENSG00000136286	MYO1G
ENSG000001028791	3.92406604190026e-73	0.283747936216136	0.873	0.872	4.02334491276033e-69	5	ENSG00000102879	CORO1A
ENSG000001343083	7.75766756510414e-73	0.367019551000694	0.403	0.28	7.95393655450128e-69	5	ENSG00000134308	YWHAQ
ENSG00000123329	7.42720958554909e-72	0.405598821899447	0.293	0.179	7.61511798806348e-68	5	ENSG00000123329	ARHGAP9
ENSG000001133872	3.08034777596816e-71	0.273800168620919	0.746	0.705	3.15828057470015e-67	5	ENSG00000113387	SUB1
ENSG000001061531	3.57809661756322e-71	0.25199481764186	0.801	0.763	3.66862246198756e-67	5	ENSG00000106153	CHCHD2
ENSG000001258351	3.124602863212e-69	0.363099659393301	0.479	0.384	3.20365531565126e-65	5	ENSG00000125835	SNRPB
ENSG000001052542	3.58711544112862e-69	0.37388817332573	0.381	0.269	3.67786946178917e-65	5	ENSG00000105254	TBCB
ENSG00000082153	9.20906833439432e-69	0.40105498204451	0.381	0.272	9.4420577632545e-65	5	ENSG00000082153	BZW1
ENSG000001828663	7.18106094018003e-68	0.308443708426611	0.601	0.488	7.36274178196659e-64	5	ENSG00000182866	LCK
ENSG00000171159	4.4545880675447e-66	0.3190316573819	0.543	0.458	4.56728914565358e-62	5	ENSG00000171159	C9orf16
ENSG00000265241	6.0598825097853e-66	0.357339566186706	0.453	0.353	6.21319753728287e-62	5	ENSG00000265241	RBM8A
ENSG00000103415	9.15534585451717e-66	0.369633656513283	0.282	0.176	9.38697610463646e-62	5	ENSG00000103415	HMOX2
ENSG000002046423	1.10941924962246e-65	0.356173187122833	0.487	0.39	1.13748755663791e-61	5	ENSG00000204642	HLA-F
ENSG000001856241	1.15466737823023e-65	0.410870886563155	0.363	0.255	1.18388046289946e-61	5	ENSG00000185624	P4HB
ENSG000001103671	1.63249863792793e-64	0.37745849624061	0.391	0.28	1.67380085346751e-60	5	ENSG00000110367	DDX6
ENSG000001397251	1.8140729378821e-64	0.364058868827338	0.335	0.225	1.85996898321052e-60	5	ENSG00000139725	RHOF
ENSG000000711271	2.58701648061205e-63	0.36025135498178	0.389	0.28	2.65246799757153e-59	5	ENSG00000071127	WDR1
ENSG000001435491	3.84574829572796e-63	0.292607405732759	0.665	0.604	3.94304572760988e-59	5	ENSG00000143549	TPM3
ENSG000001856511	5.21748527548566e-63	0.334220222813936	0.465	0.371	5.34948765295544e-59	5	ENSG00000185651	UBE2L3
ENSG00000205220	1.33242548404542e-62	0.390808391193416	0.421	0.322	1.36613584879177e-58	5	ENSG00000205220	PSMB10
ENSG000001054042	3.18556474968025e-62	0.333678196423869	0.463	0.368	3.26615953784716e-58	5	ENSG00000105404	RABAC1
ENSG000001303031	4.54506234173948e-62	0.359227521484798	0.418	0.316	4.66005241898549e-58	5	ENSG00000130303	BST2
ENSG000001437611	3.54402395666179e-61	0.33072524288659	0.553	0.483	3.63368776276534e-57	5	ENSG00000143761	ARF1
ENSG000000108103	3.59356076008807e-61	0.375951905817338	0.369	0.257	3.6844778473183e-57	5	ENSG00000010810	FYN
ENSG000001700431	5.37616788334088e-61	0.327295701207607	0.536	0.459	5.51218493078941e-57	5	ENSG00000170043	TRAPPC1
ENSG000001085231	1.56894886475178e-58	0.350807266922292	0.31	0.207	1.60864327103e-54	5	ENSG00000108523	RNF167
ENSG000000873651	1.75209367592317e-57	0.361338761677075	0.453	0.368	1.79642164592403e-53	5	ENSG00000087365	SF3B2
ENSG000001669252	3.64894680532794e-57	0.329886955572984	0.399	0.299	3.74126515950273e-53	5	ENSG00000166925	TSC22D4
ENSG00000141741	4.78527246709131e-57	0.360674171388067	0.301	0.202	4.90633986050872e-53	5	ENSG00000141741	MIEN1
ENSG00000171148	1.66831689862658e-56	0.349881009844493	0.254	0.157	1.71052531616184e-52	5	ENSG00000171148	TADA3
ENSG00000106245	1.90098512153098e-56	0.349124258474036	0.328	0.228	1.94908004510571e-52	5	ENSG00000106245	BUD31
ENSG00000067064	6.15475142936842e-56	0.345537279466036	0.268	0.17	6.31046664053145e-52	5	ENSG00000067064	IDI1
ENSG00000077549	2.3292690260785e-55	0.28621828562951	0.627	0.575	2.38819953243828e-51	5	ENSG00000077549	CAPZB
ENSG00000086598	2.82601443138751e-55	0.345817079377916	0.422	0.336	2.89751259650162e-51	5	ENSG00000086598	TMED2
ENSG00000175334	4.97877747830368e-55	0.35316935854937	0.34	0.244	5.10474054850476e-51	5	ENSG00000175334	BANF1
ENSG000001264322	8.82576965610094e-55	0.328571014467411	0.439	0.354	9.04906162840029e-51	5	ENSG00000126432	PRDX5
ENSG000000034021	5.08429524455583e-54	0.343040553755894	0.358	0.259	5.21292791424309e-50	5	ENSG00000003402	CFLAR
ENSG00000080824	1.21240991385314e-53	0.277333389964688	0.692	0.655	1.24308388467362e-49	5	ENSG00000080824	HSP90AA1
ENSG00000117616	4.29711042043592e-53	0.348780613735171	0.454	0.368	4.40582731407295e-49	5	ENSG00000117616	RSRP1
ENSG00000197622	8.37033787585238e-53	0.404747793650794	0.408	0.314	8.58210742411145e-49	5	ENSG00000197622	CDC42SE1
ENSG000001218511	1.04756520941319e-52	0.338494181299037	0.354	0.261	1.07406860921135e-48	5	ENSG00000121851	POLR3GL
ENSG000001226942	9.00819650178408e-52	0.338834246445783	0.336	0.235	9.23610387327922e-48	5	ENSG00000122694	GLIPR2
ENSG000001391872	1.64858488529411e-51	0.322332454145029	0.252	0.15	1.69029408289205e-47	5	ENSG00000139187	KLRG1
ENSG00000122566	2.63695616271524e-51	0.256955534644689	0.759	0.736	2.70367115363194e-47	5	ENSG00000122566	HNRNPA2B1
ENSG00000243927	7.69503828227272e-51	0.350070163076346	0.312	0.221	7.88972275081422e-47	5	ENSG00000243927	MRPS6
ENSG00000105993	1.74800324823342e-50	0.348604200845939	0.38	0.293	1.79222773041373e-46	5	ENSG00000105993	DNAJB6
ENSG00000130811	2.21744587956889e-50	0.317634493879543	0.619	0.586	2.27354726032198e-46	5	ENSG00000130811	EIF3G
ENSG00000187051	3.1738949980132e-50	0.337879725275916	0.341	0.254	3.25419454146293e-46	5	ENSG00000187051	RPS19BP1
ENSG000001329632	5.08706267552215e-50	0.282938431470814	0.5	0.417	5.21576536121286e-46	5	ENSG00000132963	POMP
ENSG000001231461	1.18142149829177e-49	0.328216028046947	0.36	0.264	1.21131146219855e-45	5	ENSG00000123146	ADGRE5
ENSG000001280163	2.95517452778564e-49	0.253697153562227	0.745	0.655	3.02994044333862e-45	5	ENSG00000128016	ZFP36
ENSG000001777002	7.09776511380558e-49	0.269601234789743	0.611	0.552	7.27733857118486e-45	5	ENSG00000177700	POLR2L
ENSG00000143420	1.46090946813257e-48	0.332528171044039	0.425	0.345	1.49787047767633e-44	5	ENSG00000143420	ENSA
ENSG000001850431	1.71674469508432e-48	0.297677605648963	0.503	0.436	1.76017833586995e-44	5	ENSG00000185043	CIB1
ENSG00000072786	2.99473469587805e-48	0.336615687190143	0.256	0.166	3.07050148368377e-44	5	ENSG00000072786	STK10
ENSG00000225663	1.41078094553863e-47	0.31798549544436	0.282	0.191	1.44647370346075e-43	5	ENSG00000225663	FAM195B
ENSG00000204264	1.58726936292446e-46	0.295882836737051	0.496	0.426	1.62742727780645e-42	5	ENSG00000204264	PSMB8
ENSG00000117748	1.58768143061745e-46	0.320613421973883	0.26	0.173	1.62784977081207e-42	5	ENSG00000117748	RPA2
ENSG00000127445	4.25172455962732e-45	0.321843818183835	0.317	0.233	4.35929319098589e-41	5	ENSG00000127445	PIN1
ENSG000001851872	6.35321710968024e-45	0.325695844135188	0.343	0.258	6.51395350255515e-41	5	ENSG00000185187	SIGIRR
ENSG00000166598	2.12303268245969e-43	0.304719816241472	0.428	0.352	2.17674540932592e-39	5	ENSG00000166598	HSP90B1
ENSG000000892801	2.2417439102181e-43	0.264708426065231	0.617	0.571	2.29846003114662e-39	5	ENSG00000089280	FUS
ENSG000001683941	2.5611445111726e-43	0.316073981221768	0.311	0.225	2.62594146730526e-39	5	ENSG00000168394	TAP1
ENSG00000161203	4.5786291430253e-43	0.298954245770631	0.423	0.352	4.69446846034384e-39	5	ENSG00000161203	AP2M1
ENSG00000184983	7.54216916670142e-43	0.293595211182713	0.335	0.251	7.73298604661896e-39	5	ENSG00000184983	NDUFA6
ENSG000001361673	8.84544389052353e-43	0.258214554713363	0.554	0.484	9.06923362095377e-39	5	ENSG00000136167	LCP1
ENSG000001158752	1.12864328047473e-42	0.272028245587732	0.583	0.531	1.15719795547074e-38	5	ENSG00000115875	SRSF7
ENSG00000186517	2.97456961796882e-42	0.322279451031571	0.386	0.307	3.04982622930343e-38	5	ENSG00000186517	ARHGAP30
ENSG00000167461	3.13944496662121e-42	0.30680611052233	0.256	0.173	3.21887292427673e-38	5	ENSG00000167461	RAB8A
ENSG00000175348	3.43103115499777e-42	0.291168479529422	0.279	0.196	3.51783624321921e-38	5	ENSG00000175348	TMEM9B
ENSG000001364901	3.95580272843517e-42	0.250663467619099	0.721	0.691	4.05588453746458e-38	5	ENSG00000136490	LIMD2
ENSG00000137076	7.51872075482578e-42	0.300378432009957	0.261	0.176	7.70894438992287e-38	5	ENSG00000137076	TLN1
ENSG00000099341	7.64317570180459e-42	0.307550855476791	0.354	0.276	7.83654804706024e-38	5	ENSG00000099341	PSMD8
ENSG00000112081	1.98814650099703e-41	0.260509994797943	0.605	0.571	2.03844660747225e-37	5	ENSG00000112081	SRSF3
ENSG00000168918	2.91244217744953e-41	0.313635772942531	0.261	0.178	2.986126964539e-37	5	ENSG00000168918	INPP5D
ENSG000001049642	3.31843965233137e-41	0.262209746965796	0.551	0.488	3.40239617553535e-37	5	ENSG00000104964	AES
ENSG00000142507	6.06892518969641e-41	0.28793850093943	0.357	0.279	6.22246899699572e-37	5	ENSG00000142507	PSMB6
ENSG00000058272	1.24972030770374e-40	0.306422874965292	0.301	0.22	1.28133823148865e-36	5	ENSG00000058272	PPP1R12A
ENSG00000198624	3.36446760317708e-40	0.316500777255143	0.301	0.221	3.44958863353746e-36	5	ENSG00000198624	CCDC69
ENSG00000175324	1.50561641373712e-39	0.278827413734085	0.266	0.186	1.54370850900467e-35	5	ENSG00000175324	1 LSM
ENSG00000126698	1.69280802408233e-39	0.306320589199999	0.347	0.271	1.73563606709162e-35	5	ENSG00000126698	DNAJC8
ENSG00000103275	3.78737196195867e-39	0.281919783189686	0.445	0.378	3.88319247259623e-35	5	ENSG00000103275	UBE2I
ENSG000001295591	1.84280462630636e-38	0.252450470009016	0.561	0.526	1.88942758335191e-34	5	ENSG00000129559	NEDD8
ENSG00000101695	4.13689270670935e-38	0.313637887243782	0.277	0.195	4.2415560921891e-34	5	ENSG00000101695	RNF125
ENSG00000184752	8.84476190988939e-38	0.270790382259267	0.415	0.349	9.06853438620959e-34	5	ENSG00000184752	NDUFA12
ENSG000001415221	1.165962488314e-37	0.268956895027071	0.456	0.394	1.19546133926834e-33	5	ENSG00000141522	ARHGDIA
ENSG00000231925	1.34084366873218e-37	0.294526724406353	0.449	0.391	1.3747670135511e-33	5	ENSG00000231925	TAPBP
ENSG00000143222	1.98405081258496e-37	0.278577004813896	0.452	0.393	2.03424729814336e-33	5	ENSG00000143222	UFC1
ENSG000001415521	7.73544845951611e-37	0.281903016312615	0.359	0.287	7.93115530554187e-33	5	ENSG00000141552	ANAPC11
ENSG000001707761	8.25434056461408e-37	0.292186594739612	0.366	0.29	8.46317538089882e-33	5	ENSG00000170776	AKAP13
ENSG00000178980	1.83564921931364e-36	0.290366902052022	0.356	0.284	1.88209114456227e-32	5	ENSG00000178980	SEPW1
ENSG00000137100	3.277096444396e-36	0.28123318157578	0.301	0.226	3.36000698443922e-32	5	ENSG00000137100	DCTN3
ENSG000000085175	8.12089569727207e-36	0.319357187983313	0.64	0.624	8.32635435841305e-32	5	ENSG00000008517	IL32
ENSG000000889862	1.67654617529187e-35	0.254081116943322	0.417	0.34	1.71896279352675e-31	5	ENSG00000088986	DYNLL1
ENSG00000254505	4.91055912638947e-35	0.305569224588139	0.416	0.358	5.03479627228712e-31	5	ENSG00000254505	CHMP4A
ENSG000001232403	5.90388879433788e-35	0.26600942553968	0.253	0.175	6.05325718083463e-31	5	ENSG00000123240	OPTN
ENSG00000008018	6.76415605496084e-35	0.252483156986207	0.514	0.476	6.93528920315135e-31	5	ENSG00000008018	PSMB1
ENSG00000143870	8.69939134505457e-35	0.285222070211306	0.287	0.213	8.91948594608445e-31	5	ENSG00000143870	PDIA6
ENSG00000110876	1.03733676510142e-34	0.286625528385255	0.262	0.187	1.06358138525849e-30	5	ENSG00000110876	SELPLG
ENSG00000125970	3.5932367742344e-34	0.304438105451047	0.263	0.191	3.68414566462253e-30	5	ENSG00000125970	RALY
ENSG00000161960	5.07886789117296e-34	0.28471478470317	0.434	0.378	5.20736324881964e-30	5	ENSG00000161960	EIF4A1
ENSG000001724281	4.98462482495814e-33	0.251086265187909	0.485	0.438	5.11073583302959e-29	5	ENSG00000172428	MYEOV2
ENSG000001565871	1.20834020125839e-32	0.273241674798344	0.34	0.272	1.23891120835023e-28	5	ENSG00000156587	UBE2L6
ENSG000001138111	3.81737949791781e-32	0.258036993744267	0.448	0.391	3.91395919921513e-28	5	ENSG00000113811	SELK
ENSG00000147669	2.00038011798797e-31	0.266893893563728	0.295	0.228	2.05098973497306e-27	5	ENSG00000147669	POLR2K
ENSG000001087741	3.69913140917418e-31	0.274123488286091	0.344	0.281	3.79271943382629e-27	5	ENSG00000108774	RAB5C
ENSG00000170540	7.40623780941072e-31	0.258507043312098	0.325	0.257	7.59361562598881e-27	5	ENSG00000170540	ARL6IP1
ENSG00000168090	9.96873075203524e-31	0.27752330219349	0.3	0.235	1.02209396400617e-26	5	ENSG00000168090	COPS6
ENSG00000205937	2.06018336300846e-30	0.272489030991594	0.356	0.295	2.11230600209258e-26	5	ENSG00000205937	RNPS1
ENSG00000104823	9.42510395446844e-30	0.279245871263649	0.324	0.265	9.66355908451649e-26	5	ENSG00000104823	ECH1
ENSG000000104041	1.14536241962298e-29	0.253674045371966	0.464	0.406	1.17434008883944e-25	5	ENSG00000010404	IDS
ENSG00000128463	1.69312109563318e-29	0.269351660207523	0.256	0.191	1.7359570593527e-25	5	ENSG00000128463	EMC4
ENSG00000106244	9.53454658593556e-29	0.267838178156619	0.281	0.217	9.77577061455972e-25	5	ENSG00000106244	PDAP1
ENSG00000159352	1.92889577179442e-27	0.250988776504704	0.341	0.284	1.97769683482082e-23	5	ENSG00000159352	PSMD4
ENSG00000143106	2.19400549615023e-27	0.251984876773656	0.289	0.227	2.24951383520283e-23	5	ENSG00000143106	PSMA5
ENSG00000164054	6.92683177999531e-27	0.262776698485127	0.275	0.213	7.10208062402919e-23	5	ENSG00000164054	SHISA5
ENSG00000134186	2.32879751572371e-26	0.259441281406404	0.43	0.385	2.38771609287152e-22	5	ENSG00000134186	PRPF38B
ENSG00000115091	4.25421571236238e-26	0.253599580488276	0.462	0.43	4.36184736988514e-22	5	ENSG00000115091	ACTR3
ENSG00000204256	4.87572414537437e-26	0.253191149552466	0.255	0.192	4.99907996625235e-22	5	ENSG00000204256	BRD2
ENSG00000054118	1.027280310525e-25	0.257973433449648	0.316	0.259	1.05327050238128e-21	5	ENSG00000054118	THRAP3
ENSG000001532342	1.05938611807416e-25	0.256104596568645	0.394	0.33	1.08618858686144e-21	5	ENSG00000153234	NR4A2
ENSG00000143727	3.28668043527275e-25	0.262145838047027	0.317	0.264	3.36983345028515e-21	5	ENSG00000143727	ACP1
ENSG00000100219	7.00012502970906e-25	0.309656480046704	0.288	0.229	7.1772281929607e-21	5	ENSG00000100219	XBP1
ENSG00000104805	1.41171403115138e-24	0.250598493188952	0.29	0.233	1.44743039613951e-20	5	ENSG00000104805	NUCB1
ENSG00000163956	2.08812961382103e-24	0.251997969775274	0.275	0.22	2.14095929305071e-20	5	ENSG00000163956	LRPAP1
ENSG000000998601	3.43364734702785e-24	0.255741879741552	0.351	0.292	3.52051862490765e-20	5	ENSG00000099860	GADD45B
ENSG00000179950	1.43878880464096e-23	0.253766769879754	0.252	0.196	1.47519016139837e-19	5	ENSG00000179950	PUF60
ENSG000001325071	3.63204210861923e-23	0.269404297309947	0.422	0.376	3.7239327739673e-19	5	ENSG00000132507	EIF5A
ENSG000001493111	2.74410248274986e-21	0.251807317461231	0.339	0.293	2.81352827556343e-17	5	ENSG00000149311	ATM
ENSG00000175602	6.50363243385294e-21	0.281004440155108	0.252	0.2	6.66817433442942e-17	5	ENSG00000175602	CCDC85B
ENSG000000066521	1.14269049412664e-15	0.275987671196444	0.264	0.221	1.17160056362805e-11	5	ENSG00000006652	IFRD1
ENSG000002044826	0	2.08656149459651	0.981	0.249	0	6	ENSG00000204482	LST1
ENSG000002044726	0	1.94003330245977	0.981	0.268	0	6	ENSG00000204472	AIF1
ENSG000001014393	0	1.77397092128334	0.931	0.178	0	6	ENSG00000101439	CST3
ENSG000001588696	0	1.66688994230428	0.976	0.266	0	6	ENSG00000158869	FCER1G
ENSG000001420891	0	1.65948629792129	0.676	0.15	0	6	ENSG00000142089	IFITM3
ENSG000002042876	0	1.57908580488737	0.986	0.306	0	6	ENSG00000204287	HLA-DRA
ENSG000001300666	0	1.56075224172913	0.987	0.516	0	6	ENSG00000130066	SAT1
ENSG000002313894	0	1.55162090625643	0.952	0.386	0	6	ENSG00000231389	HLA-DPA1
ENSG000001972491	0	1.52241047696757	0.894	0.15	0	6	ENSG00000197249	SERPINA1
ENSG000000870866	0	1.51552236446014	1	0.987	0	6	ENSG00000087086	FTL
ENSG000001679965	0	1.49661186824481	0.999	0.833	0	6	ENSG00000167996	FTH1
ENSG000001977466	0	1.44520892777503	0.975	0.436	0	6	ENSG00000197746	PSAP
ENSG000000852656	0	1.44502867724731	0.938	0.189	0	6	ENSG00000085265	FCN1
ENSG000001196556	0	1.44415467328589	0.946	0.339	0	6	ENSG00000119655	NPC2
ENSG000000116006	0	1.43167255270461	0.99	0.328	0	6	ENSG00000011600	TYROBP
ENSG000001631316	0	1.42489082026077	0.992	0.453	0	6	ENSG00000163131	CTSS
ENSG000002238655	0	1.41979532193976	0.957	0.444	0	6	ENSG00000223865	HLA-DPB1
ENSG000001961265	0	1.39622809805281	0.962	0.344	0	6	ENSG00000196126	HLA-DRB1
ENSG000001669271	0	1.38589013141056	0.597	0.066	0	6	ENSG00000166927	MS4A7
ENSG000001292261	0	1.38111570823063	0.784	0.115	0	6	ENSG00000129226	CD68
ENSG000001631916	0	1.3565087648122	0.979	0.478	0	6	ENSG00000163191	S100A11
ENSG000002037471	0	1.35532088466006	0.466	0.145	0	6	ENSG00000203747	FCGR3A
ENSG000001031876	0	1.22657595576408	0.9	0.225	0	6	ENSG00000103187	COTL1
ENSG000000903826	0	1.21702217933789	0.962	0.26	0	6	ENSG00000090382	LYZ
ENSG000001267591	0	1.20007203002991	0.778	0.145	0	6	ENSG00000126759	CFP
ENSG000001977661	0	1.18971312736573	0.56	0.094	0	6	ENSG00000197766	CFD
ENSG000001722431	0	1.18601470125121	0.786	0.129	0	6	ENSG00000172243	CLEC7A
ENSG000002164901	0	1.18141487497372	0.639	0.082	0	6	ENSG00000216490	IFI30
ENSG000001279511	0	1.15999850393834	0.787	0.142	0	6	ENSG00000127951	FGL2
ENSG000001215522	0	1.14371221211884	0.905	0.167	0	6	ENSG00000121552	CSTA
ENSG000002243971	0	1.13600782899969	0.527	0.057	0	6	ENSG00000224397	LINC01272
ENSG000002455325	0	1.12232888369859	0.993	0.648	0	6	ENSG00000245532	NEAT1
ENSG000001000791	0	1.12098435993404	0.572	0.12	0	6	ENSG00000100079	LGALS2
ENSG000001022655	0	1.10908298416847	0.744	0.263	0	6	ENSG00000102265	TIMP1
ENSG00000128383	0	1.09438232278584	0.436	0.042	0	6	ENSG00000128383	APOBEC3A
ENSG000001985021	0	1.0520255442633	0.621	0.159	0	6	ENSG00000198502	HLA-DRB5
ENSG000000195826	0	1.04048916956375	0.995	0.677	0	6	ENSG00000019582	CD74
ENSG000002042572	0	1.03217713095478	0.715	0.182	0	6	ENSG00000204257	HLA-DMA
ENSG000000769446	0	1.02475653754276	0.732	0.259	0	6	ENSG00000076944	STXBP2
ENSG00000196735	0	1.01356832926199	0.604	0.123	0	6	ENSG00000196735	HLA-DQA1
ENSG000001979565	0	1.00916955504586	0.995	0.895	0	6	ENSG00000197956	S100A6
ENSG000000855141	0	1.00077198016348	0.536	0.059	0	6	ENSG00000085514	PILRA
ENSG000001034905	0	0.992680589450135	0.815	0.28	0	6	ENSG00000103490	PYCARD
ENSG000001100771	0	0.986833127296984	0.633	0.144	0	6	ENSG00000110077	MS4A6A
ENSG000001048701	0	0.984001802694926	0.734	0.181	0	6	ENSG00000104870	FCGRT
ENSG000001060661	0	0.969992986421626	0.577	0.09	0	6	ENSG00000106066	CPVL
ENSG000000888326	0	0.968366304745573	0.883	0.449	0	6	ENSG00000088832	FKBP1A
ENSG000000305826	0	0.967018122077763	0.775	0.202	0	6	ENSG00000030582	GRN
ENSG000002332766	0	0.965341512606138	0.853	0.38	0	6	ENSG00000233276	GPX1
ENSG000001319811	0	0.964905847992436	0.661	0.144	0	6	ENSG00000131981	LGALS3
ENSG000001013361	0	0.960697455018105	0.529	0.073	0	6	ENSG00000101336	HCK
ENSG000001554651	0	0.958711401347833	0.585	0.088	0	6	ENSG00000155465	SLC7A7
ENSG000001310421	0	0.947566237839119	0.503	0.061	0	6	ENSG00000131042	LILRB2
ENSG000001651681	0	0.945600750600156	0.686	0.127	0	6	ENSG00000165168	CYBB
ENSG000001000974	0	0.941750689618779	0.972	0.438	0	6	ENSG00000100097	LGALS1
ENSG000000114221	0	0.937208655806076	0.586	0.111	0	6	ENSG00000011422	PLAUR
ENSG000001723221	0	0.934761838333509	0.55	0.088	0	6	ENSG00000172322	CLEC12A
ENSG000001639316	0	0.93064324100505	0.85	0.335	0	6	ENSG00000163931	TKT
ENSG000001793445	0	0.926800392399471	0.757	0.208	0	6	ENSG00000179344	HLA-DQB1
ENSG000001635632	0	0.914330424295136	0.776	0.165	0	6	ENSG00000163563	MNDA
ENSG000001058352	0	0.909801189065138	0.754	0.179	0	6	ENSG00000105835	NAMPT
ENSG000001401051	0	0.902073062387884	0.509	0.081	0	6	ENSG00000140105	WARS
ENSG000001047635	0	0.901990074066103	0.717	0.218	0	6	ENSG00000104763	ASAH1
ENSG000001961543	0	0.900971578733988	0.994	0.83	0	6	ENSG00000196154	S100A4
ENSG000001201296	0	0.899892273669944	0.899	0.325	0	6	ENSG00000120129	DUSP1
ENSG000001167416	0	0.893520065517026	0.829	0.294	0	6	ENSG00000116741	RGS2
ENSG000001431105	0	0.893465262108641	0.837	0.379	0	6	ENSG00000143110	C1orf162
ENSG000001822872	0	0.886179020217916	0.644	0.197	0	6	ENSG00000182287	AP1S2
ENSG000002540871	0	0.884023760493339	0.565	0.101	0	6	ENSG00000254087	LYN
ENSG00000175489	0	0.867392923351566	0.428	0.041	0	6	ENSG00000175489	LRRC25
ENSG000001974051	0	0.865286069042952	0.49	0.073	0	6	ENSG00000197405	C5AR1
ENSG000001025241	0	0.864039887963089	0.642	0.134	0	6	ENSG00000102524	TNFSF13B
ENSG000001167011	0	0.853583232179685	0.592	0.105	0	6	ENSG00000116701	NCF2
ENSG000001049043	0	0.847679394049232	0.997	0.916	0	6	ENSG00000104904	OAZ1
ENSG000002309891	0	0.839293803605796	0.593	0.147	0	6	ENSG00000230989	HSBP1
ENSG000001439332	0	0.831397128612794	0.925	0.663	0	6	ENSG00000143933	CALM2
ENSG000002613711	0	0.830752743187542	0.536	0.11	0	6	ENSG00000261371	PECAM1
ENSG000001641113	0	0.828329987066207	0.717	0.259	0	6	ENSG00000164111	ANXA5
ENSG000000154751	0	0.811991058020267	0.519	0.132	0	6	ENSG00000015475	BID
ENSG000001077383	0	0.804412727589439	0.793	0.392	0	6	ENSG00000107738	C10orf54
ENSG000001976291	0	0.801601708120395	0.588	0.115	0	6	ENSG00000197629	MPEG1
ENSG000001033811	0	0.792453034738386	0.483	0.075	0	6	ENSG00000103381	CPPED1
ENSG00000182578	0	0.79029048362891	0.376	0.025	0	6	ENSG00000182578	CSF1R
ENSG000000842074	0	0.790009064632472	0.883	0.472	0	6	ENSG00000084207	GSTP1
ENSG000001689611	0	0.789441654857153	0.538	0.12	0	6	ENSG00000168961	LGALS9
ENSG000001827182	0	0.788479047484637	0.791	0.358	0	6	ENSG00000182718	ANXA2
ENSG000002774431	0	0.782093625913402	0.39	0.056	0	6	ENSG00000277443	MARCKS
ENSG000001407491	0	0.779309182545867	0.461	0.069	0	6	ENSG00000140749	IGSF6
ENSG000001432261	0	0.779246051377962	0.468	0.067	0	6	ENSG00000143226	FCGR2A
ENSG000000281371	0	0.775450328008801	0.564	0.148	0	6	ENSG00000028137	TNFRSF1B
ENSG000001228624	0	0.774636547937245	0.989	0.721	0	6	ENSG00000122862	SRGN
ENSG000000427534	0	0.762889256676301	0.749	0.322	0	6	ENSG00000042753	AP2S1
ENSG000001003006	0	0.759685797424722	0.907	0.524	0	6	ENSG00000100300	TSPO
ENSG000001704581	0	0.754992784853992	0.523	0.151	0	6	ENSG00000170458	CD14
ENSG000000009383	0	0.745353595129334	0.63	0.185	0	6	ENSG00000000938	FGR
ENSG000001703456	0	0.744022396310906	0.987	0.733	0	6	ENSG00000170345	FOS
ENSG000002142121	0	0.742480964871097	0.444	0.068	0	6	ENSG00000214212	C19orf38
ENSG000000182801	0	0.740192440176741	0.482	0.09	0	6	ENSG00000018280	SLC11A1
ENSG000002043974	0	0.736253587637044	0.749	0.343	0	6	ENSG00000204397	CARD16
ENSG000001132691	0	0.73090853957598	0.526	0.118	0	6	ENSG00000113269	RNF130
ENSG000001368261	0	0.730004070004707	0.562	0.121	0	6	ENSG00000136826	KLF4
ENSG000001871161	0	0.720474773331882	0.374	0.049	0	6	ENSG00000187116	LILRA5
ENSG000000659783	0	0.712617245577542	0.68	0.275	0	6	ENSG00000065978	YBX1
ENSG000000257081	0	0.710275032665898	0.436	0.08	0	6	ENSG00000025708	TYMP
ENSG000001630415	0	0.709448001221123	0.997	0.921	0	6	ENSG00000163041	H3F3A
ENSG000000282771	0	0.709059079053273	0.529	0.161	0	6	ENSG00000028277	POU2F2
ENSG000001356041	0	0.708504383881583	0.455	0.085	0	6	ENSG00000135604	STX11
ENSG000001647331	0	0.704562186096446	0.567	0.174	0	6	ENSG00000164733	CTSB
ENSG00000161921	0	0.701564221008785	0.347	0.033	0	6	ENSG00000161921	CXCL16
ENSG000001448021	0	0.700667940716124	0.513	0.145	0	6	ENSG00000144802	NFKBIZ
ENSG00000179921	0	0.700145168987622	0.339	0.025	0	6	ENSG00000179921	GPBAR1
ENSG00000100292	0	0.698517256321445	0.327	0.033	0	6	ENSG00000100292	HMOX1
ENSG000002425741	0	0.698463995302765	0.506	0.124	0	6	ENSG00000242574	HLA-DMB
ENSG000001864071	0	0.683465150642596	0.398	0.059	0	6	ENSG00000186407	CD300E
ENSG000001012201	0	0.673843186640484	0.454	0.12	0	6	ENSG00000101220	C20orf27
ENSG000001038111	0	0.672506612499419	0.474	0.113	0	6	ENSG00000103811	CTSH
ENSG000001065651	0	0.669792055149497	0.342	0.054	0	6	ENSG00000106565	TMEM176B
ENSG00000148737	0	0.659880072927692	0.284	0.017	0	6	ENSG00000148737	TCF7L2
ENSG00000104974	0	0.651833548543974	0.303	0.029	0	6	ENSG00000104974	LILRA1
ENSG000000756243	0	0.648592402255186	1	0.997	0	6	ENSG00000075624	ACTB
ENSG000001695546	0	0.647845657499525	0.657	0.231	0	6	ENSG00000169554	ZEB2
ENSG000001436691	0	0.647678819954782	0.498	0.146	0	6	ENSG00000143669	LYST
ENSG000001121491	0	0.638886842949214	0.432	0.099	0	6	ENSG00000112149	CD83
ENSG000000811891	0	0.636990397514318	0.497	0.118	0	6	ENSG00000081189	MEF2C
ENSG000001660021	0	0.628511007081016	0.369	0.055	0	6	ENSG00000166002	SMCO4
ENSG000001368671	0	0.628027925864445	0.352	0.059	0	6	ENSG00000136867	SLC31A2
ENSG000001316691	0	0.623255511509667	0.441	0.119	0	6	ENSG00000131669	NINJ1
ENSG000001127991	0	0.622814097406005	0.454	0.112	0	6	ENSG00000112799	LY86
ENSG000001393181	0	0.62100896757243	0.433	0.101	0	6	ENSG00000139318	DUSP6
ENSG00000239998	0	0.616027839595639	0.334	0.04	0	6	ENSG00000239998	LILRA2
ENSG000002041031	0	0.607560464601094	0.323	0.046	0	6	ENSG00000204103	MAFB
ENSG000001011601	0	0.605450837313896	0.385	0.08	0	6	ENSG00000101160	CTSZ
ENSG000001878401	0	0.6003871528332	0.414	0.093	0	6	ENSG00000187840	EIF4EBP1
ENSG000001988043	0	0.596089002017285	1	0.999	0	6	ENSG00000198804	MT-CO1
ENSG00000114013	0	0.595741284474333	0.33	0.046	0	6	ENSG00000114013	CD86
ENSG000002045771	0	0.594598907755507	0.373	0.062	0	6	ENSG00000204577	LILRB3
ENSG000001268831	0	0.585934781482193	0.494	0.135	0	6	ENSG00000126883	NUP214
ENSG000000900131	0	0.569069528619451	0.485	0.135	0	6	ENSG00000090013	BLVRB
ENSG000001677031	0	0.568040543008183	0.334	0.061	0	6	ENSG00000167703	SLC43A2
ENSG00000089127	0	0.567045950082461	0.286	0.052	0	6	ENSG00000089127	OAS1
ENSG000002413991	0	0.565703842456374	0.374	0.075	0	6	ENSG00000241399	CD302
ENSG000001684611	0	0.564539695403325	0.377	0.08	0	6	ENSG00000168461	RAB31
ENSG00000059377	0	0.554197602968388	0.346	0.059	0	6	ENSG00000059377	TBXAS1
ENSG00000124762	0	0.552885898803132	0.298	0.056	0	6	ENSG00000124762	CDKN1A
ENSG00000161929	0	0.551839438159015	0.305	0.039	0	6	ENSG00000161929	SCIMP
ENSG000000929641	0	0.551351182204214	0.335	0.071	0	6	ENSG00000092964	DPYSL2
ENSG000001207081	0	0.54609879566056	0.365	0.077	0	6	ENSG00000120708	TGFBI
ENSG000001505401	0	0.544885470143665	0.319	0.054	0	6	ENSG00000150540	HNMT
ENSG000001852151	0	0.544870721889502	0.308	0.054	0	6	ENSG00000185215	TNFAIP2
ENSG000001304891	0	0.544424155760471	0.337	0.07	0	6	ENSG00000130489	SCO2
ENSG000001588251	0	0.542440474831077	0.33	0.067	0	6	ENSG00000158825	CDA
ENSG000001117291	0	0.542344016490196	0.351	0.069	0	6	ENSG00000111729	CLEC4A
ENSG00000161642	0	0.519421848453781	0.288	0.044	0	6	ENSG00000161642	ZNF385A
ENSG000001863501	0	0.519300997642673	0.315	0.055	0	6	ENSG00000186350	RXRA
ENSG00000104972	0	0.515920314932623	0.297	0.051	0	6	ENSG00000104972	LILRB1
ENSG000001332461	0	0.504683866776704	0.3	0.053	0	6	ENSG00000133246	PRAM1
ENSG00000127507	0	0.502558671897409	0.265	0.031	0	6	ENSG00000127507	ADGRE2
ENSG000000863001	0	0.501969098328172	0.356	0.078	0	6	ENSG00000086300	SNX10
ENSG000001988885	0	0.500022002960879	0.998	0.992	0	6	ENSG00000198888	MT-ND1
ENSG000001241722	0	0.495759871422347	0.997	0.967	0	6	ENSG00000124172	ATP5E
ENSG00000155629	0	0.484883008934137	0.292	0.05	0	6	ENSG00000155629	PIK3AP1
ENSG000001987123	0	0.480619885533757	1	0.999	0	6	ENSG00000198712	MT-CO2
ENSG00000105383	0	0.44775365590639	0.253	0.041	0	6	ENSG00000105383	CD33
ENSG000001632206	0	0.395787616967749	0.928	0.25	0	6	ENSG00000163220	S100A9
ENSG000002055421	0	0.395581394725042	1	1	0	6	ENSG00000205542	TMSB4X
ENSG00000034510	0	0.389661942876893	1	0.999	0	6	ENSG00000034510	TMSB10
ENSG000001402644	2.56433740811322e-305	0.471346691628124	0.994	0.958	2.62921514453848e-301	6	ENSG00000140264	SERF2
ENSG000001403791	5.83863950963002e-305	0.650494692530802	0.448	0.125	5.98635708922366e-301	6	ENSG00000140379	BCL2A1
ENSG000001545891	7.57764842678472e-302	0.567813892814604	0.421	0.111	7.76936293198237e-298	6	ENSG00000154589	LY96
ENSG00000149269	8.98143888264696e-302	0.455504383168629	0.268	0.048	9.20866928637793e-298	6	ENSG00000149269	PAK1
ENSG000002716146	1.05580874758006e-301	0.651986906099685	0.66	0.246	1.08252070889384e-297	6	ENSG00000271614	LINC00936
ENSG000001066051	4.68152381100585e-301	0.572352088022876	0.408	0.106	4.7999663634243e-297	6	ENSG00000106605	BLVRA
ENSG00000197872	1.53198047258137e-298	0.474957486640096	0.275	0.05	1.57073957853768e-294	6	ENSG00000197872	FAM49A
ENSG00000114738	2.92725425637094e-295	0.635923930062059	0.407	0.109	3.00131378905713e-291	6	ENSG00000114738	MAPKAPK3
ENSG000001111446	4.99294540094488e-293	0.700233853383667	0.614	0.233	5.11926691958878e-289	6	ENSG00000111144	LTA4H
ENSG000001710511	4.15022077753205e-291	0.487194247709017	0.354	0.08	4.25522136320361e-287	6	ENSG00000171051	FPR1
ENSG000001143533	8.36112883693055e-291	0.643091533725524	0.61	0.222	8.5726653965049e-287	6	ENSG00000114353	GNAI2
ENSG000001433846	4.2382282620905e-288	0.612743534773156	0.761	0.33	4.34545543712139e-284	6	ENSG00000143384	MCL1
ENSG000001121371	5.06099265052802e-287	0.600963037728884	0.356	0.084	5.18903576458638e-283	6	ENSG00000112137	PHACTR1
ENSG000001982231	3.68412846186073e-286	0.48565448733141	0.274	0.052	3.77733691194581e-282	6	ENSG00000198223	CSF2RA
ENSG000001358211	8.89112272322409e-284	0.612344354626129	0.493	0.152	9.11606812812166e-280	6	ENSG00000135821	GLUL
ENSG000001448481	5.88136385828522e-282	0.60888630139523	0.486	0.152	6.03016236389983e-278	6	ENSG00000144848	ATG3
ENSG000000930721	1.35302621965263e-281	0.55870257036594	0.417	0.114	1.38725778300984e-277	6	ENSG00000093072	CECR1
ENSG000001989384	4.93082995840654e-281	0.390985473494753	1	0.999	5.05557995635422e-277	6	ENSG00000198938	MT-CO3
ENSG000001605931	7.41461259655846e-281	0.631929279295467	0.522	0.173	7.60220229525139e-277	6	ENSG00000160593	JAML
ENSG000000913174	2.04293915167458e-274	0.644106832836117	0.606	0.232	2.09462551221194e-270	6	ENSG00000091317	CMTM6
ENSG000001112292	3.04730817280369e-274	0.626569777728168	0.931	0.767	3.12440506957562e-270	6	ENSG00000111229	ARPC3
ENSG000001120965	7.4600316792877e-273	0.64185932339548	0.591	0.218	7.64877048077368e-269	6	ENSG00000112096	SOD2
ENSG000001377522	1.29773167238278e-272	0.656331899452728	0.614	0.243	1.33056428369407e-268	6	ENSG00000137752	CASP1
ENSG000000675603	1.28863613168052e-271	0.62917544761885	0.879	0.583	1.32123862581204e-267	6	ENSG00000067560	RHOA
ENSG000001415051	2.14830079517512e-271	0.513946118472542	0.326	0.074	2.20265280529305e-267	6	ENSG00000141505	ASGR1
ENSG000001174104	4.64140851479158e-269	0.640314735154237	0.7	0.31	4.75883615021581e-265	6	ENSG00000117410	ATP6V0B
ENSG000001454161	2.65747140532607e-262	0.499710137687528	0.384	0.1	2.72470543188082e-258	6	ENSG00000145416	2020-03-01
ENSG000001195351	4.90021621414038e-261	0.513854287481471	0.44	0.125	5.02419168435813e-257	6	ENSG00000119535	CSF3R
ENSG000001304292	5.75180262626944e-257	0.59875927933876	0.915	0.727	5.89732323271406e-253	6	ENSG00000130429	ARPC1B
ENSG00000012779	2.04240455184378e-253	0.425389593147039	0.256	0.051	2.09407738700543e-249	6	ENSG00000012779	ALOX5
ENSG000001426694	4.04154606947935e-253	0.487743104763759	0.995	0.901	4.14379718503718e-249	6	ENSG00000142669	SH3BGRL3
ENSG000001438781	4.80277560888653e-251	0.503348409427073	0.286	0.062	4.92428583179136e-247	6	ENSG00000143878	RHOB
ENSG000001371615	4.50907334232811e-247	0.606735924153031	0.634	0.264	4.62315289788901e-243	6	ENSG00000137161	CNPY3
ENSG000001840073	9.02391638998138e-246	0.6356648839243	0.625	0.258	9.25222147464791e-242	6	ENSG00000184007	PTP4A2
ENSG000001786951	3.8990570896324e-245	0.504487577059909	0.34	0.086	3.9977032340001e-241	6	ENSG00000178695	KCTD12
ENSG000001218581	1.80380822006432e-242	0.602640005035578	0.416	0.129	1.84944456803195e-238	6	ENSG00000121858	TNFSF10
ENSG000000384271	8.51070225951944e-240	0.419449582744004	0.533	0.17	8.72602302668529e-236	6	ENSG00000038427	VCAN
ENSG000001307751	3.42395813475814e-236	0.512389169107902	0.378	0.107	3.51058427556752e-232	6	ENSG00000130775	THEMIS2
ENSG000001236891	5.1553849641794e-236	0.74649480080392	0.252	0.053	5.28581620377314e-232	6	ENSG00000123689	G0S2
ENSG000001280164	4.51168558084174e-235	0.59019560272415	0.925	0.648	4.62583122603703e-231	6	ENSG00000128016	ZFP36
ENSG00000198585	9.86727273391792e-235	0.411809726330032	0.278	0.062	1.0116914734086e-230	6	ENSG00000198585	NUDT16
ENSG000001740213	7.04386101120092e-234	0.624046062229726	0.713	0.353	7.2220706947843e-230	6	ENSG00000174021	GNG5
ENSG000001881864	4.75437989073963e-233	0.561254098665144	0.859	0.559	4.87466570197534e-229	6	ENSG00000188186	LAMTOR4
ENSG000001598401	1.14057499365189e-232	0.474847989927947	0.373	0.105	1.16943154099128e-228	6	ENSG00000159840	ZYX
ENSG000001775561	1.73466065330812e-230	0.537169211708676	0.461	0.154	1.77854756783682e-226	6	ENSG00000177556	ATOX1
ENSG00000147894	1.06759156161206e-229	0.451738389481739	0.275	0.063	1.09460162812084e-225	6	ENSG00000147894	C9orf72
ENSG000001073721	6.49257031463106e-229	0.528217429306527	0.428	0.135	6.65683234359123e-225	6	ENSG00000107372	ZFAND5
ENSG000000601381	3.02925932180755e-228	0.490773529014189	0.322	0.083	3.10589958264928e-224	6	ENSG00000060138	YBX3
ENSG000001087981	7.92875359039654e-228	0.549757834439632	0.384	0.113	8.12935105623358e-224	6	ENSG00000108798	ABI3
ENSG000002218691	2.01272733088251e-227	0.490829973905517	0.311	0.078	2.06364933235384e-223	6	ENSG00000221869	CEBPD
ENSG000001312381	4.27518077804139e-222	0.570343946386827	0.523	0.201	4.38334285172584e-218	6	ENSG00000131238	PPT1
ENSG000001988993	3.64777234491718e-220	0.377922779705556	0.999	0.995	3.74006098524359e-216	6	ENSG00000198899	MT-ATP6
ENSG000001040931	7.84858964081149e-220	0.40410109983577	0.263	0.059	8.04715895872402e-216	6	ENSG00000104093	DMXL2
ENSG00000172936	1.75233966224342e-219	0.447669121907314	0.309	0.079	1.79667385569818e-215	6	ENSG00000172936	MYD88
ENSG000001771052	5.04315972920196e-219	0.640670909779367	0.675	0.341	5.17075167035077e-215	6	ENSG00000177105	RHOG
ENSG000001352181	6.64910702778447e-219	0.523959872886505	0.374	0.109	6.81732943558741e-215	6	ENSG00000135218	CD36
ENSG000001251485	1.48082332898351e-218	0.817593587537973	0.735	0.402	1.51828815920679e-214	6	ENSG00000125148	MT2A
ENSG000001356771	2.00020242423514e-217	0.405862680305618	0.264	0.06	2.05080754556829e-213	6	ENSG00000135677	GNS
ENSG000001988405	2.09176787016141e-217	0.359757964796365	0.999	0.998	2.14468959727649e-213	6	ENSG00000198840	MT-ND3
ENSG000001136484	3.0834592872743e-213	0.567086818482401	0.585	0.245	3.16147080724234e-209	6	ENSG00000113648	H2AFY
ENSG000001977473	4.71000898313121e-213	0.602914314311876	0.913	0.694	4.82917221040443e-209	6	ENSG00000197747	S100A10
ENSG00000115355	3.03410051453801e-211	0.415857423823923	0.251	0.056	3.11086325755582e-207	6	ENSG00000115355	CCDC88A
ENSG000000928414	4.71923963947797e-211	0.494444413771129	0.978	0.894	4.83863640235676e-207	6	ENSG00000092841	MYL6
ENSG000001702961	9.67735526780566e-211	0.483768828514622	0.362	0.108	9.92219235608114e-207	6	ENSG00000170296	GABARAP
ENSG000001988863	1.14220917539421e-205	0.357873362161302	0.999	0.998	1.17110706753169e-201	6	ENSG00000198886	MT-ND4
ENSG000002577641	5.53704569567635e-205	0.674664951155553	0.347	0.099	5.67713295177696e-201	6	ENSG00000257764	RP11-1143G9.4
ENSG000001383261	3.06272884835373e-204	0.276367584240466	0.998	0.998	3.14021588821708e-200	6	ENSG00000138326	RPS24
ENSG000001112751	5.67047988340868e-204	0.439577613972706	0.275	0.068	5.81394302445892e-200	6	ENSG00000111275	ALDH2
ENSG00000134250	2.06450024195115e-203	0.406399696771847	0.263	0.063	2.11673209807251e-199	6	ENSG00000134250	NOTCH2
ENSG000001692303	6.08850125006009e-203	0.678152856204095	0.528	0.223	6.24254033168661e-199	6	ENSG00000169230	PRELID1
ENSG000001553661	3.61764802201277e-201	0.754086506278998	0.419	0.149	3.70917451696969e-197	6	ENSG00000155366	RHOC
ENSG000001414803	9.52708763902778e-199	0.56747041442729	0.651	0.313	9.76812295629518e-195	6	ENSG00000141480	ARRB2
ENSG000001688992	1.26850836102485e-198	0.689591320915106	0.593	0.282	1.30060162255878e-194	6	ENSG00000168899	VAMP5
ENSG000000842341	2.35027997726876e-198	0.469997605005341	0.493	0.177	2.40974206069366e-194	6	ENSG00000084234	APLP2
ENSG000001392783	3.32927222669706e-198	0.517436016714421	0.577	0.238	3.4135028140325e-194	6	ENSG00000139278	GLIPR1
ENSG000002675191	1.45035101182389e-195	0.466028962732522	0.382	0.12	1.48704489242304e-191	6	ENSG00000267519	CTD-3252C9.4
ENSG000001602131	6.7516793657138e-195	0.665563163425902	0.737	0.453	6.92249685366636e-191	6	ENSG00000160213	CSTB
ENSG000001199791	1.27248745116581e-193	0.455601401206236	0.369	0.117	1.30468138368031e-189	6	ENSG00000119979	FAM45A
ENSG000001858625	1.8345517022241e-192	0.576692728706003	0.793	0.485	1.88096586029036e-188	6	ENSG00000185862	EVI2B
ENSG00000170873	1.47277777905137e-191	0.428827636844408	0.256	0.063	1.51003905686137e-187	6	ENSG00000170873	MTSS1
ENSG000001691001	5.58198470838854e-191	0.433052721724399	0.962	0.893	5.72320892151078e-187	6	ENSG00000169100	SLC25A6
ENSG00000168329	3.28924613433629e-190	0.432267576180458	0.284	0.074	3.372464061535e-186	6	ENSG00000168329	CX3CR1
ENSG000001987632	1.29957315492705e-189	0.323162727635887	1	0.999	1.33245235574671e-185	6	ENSG00000198763	MT-ND2
ENSG000001058872	3.04109247920718e-188	0.542126327115737	0.518	0.213	3.11803211893112e-184	6	ENSG00000105887	MTPN
ENSG000001323341	3.88173511294005e-188	0.490379682505323	0.475	0.175	3.97994301129743e-184	6	ENSG00000132334	PTPRE
ENSG000001406122	2.86111405110574e-187	0.533495382140875	0.682	0.355	2.93350023659871e-183	6	ENSG00000140612	SEC11A
ENSG00000134046	5.98645532582439e-187	0.399663587687206	0.272	0.071	6.13791264556775e-183	6	ENSG00000134046	MBD2
ENSG000001311712	7.47009886214231e-185	0.573585319854711	0.726	0.428	7.65909236335451e-181	6	ENSG00000131171	SH3BGRL
ENSG000002334291	2.75422799135013e-183	0.440122677080839	0.346	0.107	2.82390995953129e-179	6	ENSG00000233429	HOTAIRM1
ENSG000000260255	1.90788981784971e-181	0.502215816421216	0.943	0.694	1.95615943024131e-177	6	ENSG00000026025	VIM
ENSG00000180304	2.29772530047691e-181	0.459221348944363	0.386	0.131	2.35585775057898e-177	6	ENSG00000180304	OAZ2
ENSG000001362381	8.42569842213099e-179	0.451906111355641	0.357	0.114	8.6388685922109e-175	6	ENSG00000136238	RAC1
ENSG000001152711	2.65514352944604e-178	0.412239892235389	0.355	0.112	2.72231866074102e-174	6	ENSG00000115271	GCA
ENSG000001013473	4.9433942926192e-178	0.540258817657952	0.624	0.301	5.06846216822246e-174	6	ENSG00000101347	SAMHD1
ENSG000001262471	3.18852794185923e-175	0.439226726324598	0.411	0.145	3.26919769878827e-171	6	ENSG00000126247	CAPNS1
ENSG00000087266	3.21914151862628e-175	0.390389339944581	0.257	0.067	3.30058579904753e-171	6	ENSG00000087266	SH3BP2
ENSG000001073411	1.25326266838942e-173	0.397442349171715	0.29	0.083	1.28497021389967e-169	6	ENSG00000107341	UBE2R2
ENSG000001634663	1.97960047597943e-173	0.439734224610263	0.946	0.835	2.02968436802171e-169	6	ENSG00000163466	ARPC2
ENSG000001488342	9.1273942213492e-173	0.495236705349911	0.556	0.25	9.35831729514934e-169	6	ENSG00000148834	GSTO1
ENSG000000050221	9.30338414170426e-171	0.556733868244996	0.742	0.461	9.53875976048938e-167	6	ENSG00000005022	SLC25A5
ENSG000001361674	1.0346096633423e-170	0.507420115731257	0.788	0.472	1.06078528782486e-166	6	ENSG00000136167	LCP1
ENSG00000023191	1.03692783942778e-170	0.541185211080493	0.558	0.26	1.06316211376531e-166	6	ENSG00000023191	RNH1
ENSG000001257532	1.23424121166352e-170	0.539892620863483	0.547	0.249	1.26546751431861e-166	6	ENSG00000125753	VASP
ENSG000001663401	2.02848042640864e-169	0.457991943723389	0.408	0.147	2.07980098119678e-165	6	ENSG00000166340	TPP1
ENSG000001233492	2.25175317523791e-169	0.310755663217136	0.994	0.966	2.30872253057142e-165	6	ENSG00000123349	PFDN5
ENSG000000106101	9.58577671475572e-168	0.462959251260069	0.402	0.148	9.82829686563904e-164	6	ENSG00000010610	CD4
ENSG000001763402	1.35560307752698e-167	0.483661808339213	0.812	0.539	1.38989983538841e-163	6	ENSG00000176340	COX8A
ENSG00000124357	4.69641597314273e-167	0.406562310971191	0.308	0.094	4.81523529726324e-163	6	ENSG00000124357	NAGK
ENSG000001199001	1.68013784709016e-166	0.390353451482389	0.257	0.069	1.72264533462154e-162	6	ENSG00000119900	OGFRL1
ENSG000001597201	2.00039116231739e-166	0.445253175896324	0.431	0.161	2.05100105872402e-162	6	ENSG00000159720	ATP6V0D1
ENSG000001564114	3.5068686657641e-166	0.444926819567817	0.907	0.679	3.59559244300794e-162	6	ENSG00000156411	C14orf2
ENSG000000709611	5.03100892917501e-166	0.491430198114664	0.435	0.167	5.15829345508314e-162	6	ENSG00000070961	ATP2B1
ENSG000001116792	3.42039938547271e-164	0.543503390956742	0.546	0.255	3.50693548992517e-160	6	ENSG00000111679	PTPN6
ENSG000001509771	5.23911567734976e-164	0.438545435430117	0.421	0.158	5.37166530398671e-160	6	ENSG00000150977	RILPL2
ENSG00000144118	5.90189932605697e-164	0.377604684120634	0.263	0.073	6.05121737900621e-160	6	ENSG00000144118	RALB
ENSG000001354413	1.23602351934954e-163	0.521338559480763	0.693	0.385	1.26729491438908e-159	6	ENSG00000135441	BLOC1S1
ENSG000001033633	3.04297610325738e-163	0.443613583841816	0.896	0.679	3.11996339866979e-159	6	ENSG00000103363	TCEB2
ENSG000001186402	4.20990184764686e-163	0.512973420630783	0.792	0.518	4.31641236439232e-159	6	ENSG00000118640	VAMP8
ENSG000001883131	1.51845117050212e-162	0.432022156082027	0.303	0.093	1.55686798511582e-158	6	ENSG00000188313	PLSCR1
ENSG00000108639	4.76906421860654e-162	0.449209091448619	0.37	0.129	4.88972154333728e-158	6	ENSG00000108639	SYNGR2
ENSG00000023902	2.35781984893592e-160	0.36810724358426	0.252	0.069	2.417472691114e-156	6	ENSG00000023902	PLEKHO1
ENSG000000904871	7.22402775758606e-158	0.370108210617984	0.275	0.08	7.40679565985299e-154	6	ENSG00000090487	SPG21
ENSG00000257923	8.71536252140078e-158	0.409753849500596	0.26	0.074	8.93586119319222e-154	6	ENSG00000257923	CUX1
ENSG000001422273	1.04068412544525e-157	0.510282972027887	0.904	0.742	1.06701343381901e-153	6	ENSG00000142227	EMP3
ENSG000001627042	2.14474892908515e-157	0.523519599349278	0.769	0.501	2.199011076991e-153	6	ENSG00000162704	ARPC5
ENSG000001381851	2.61528611163238e-157	0.388304058281828	0.253	0.07	2.68145285025667e-153	6	ENSG00000138185	ENTPD1
ENSG000000627161	7.35984174598626e-157	0.475861310253072	0.489	0.208	7.54604574215971e-153	6	ENSG00000062716	VMP1
ENSG000001089531	1.14583854446299e-156	0.445079674428568	0.443	0.176	1.1748282596379e-152	6	ENSG00000108953	YWHAE
ENSG000001375756	3.7696063277904e-156	0.477472558991458	0.587	0.282	3.8649773678835e-152	6	ENSG00000137575	SDCBP
ENSG000001674701	1.01693186221509e-154	0.478837104246112	0.452	0.181	1.04266023832914e-150	6	ENSG00000167470	MIDN
ENSG000000050201	1.61309335288212e-152	0.382961728956008	0.338	0.113	1.65390461471004e-148	6	ENSG00000005020	SKAP2
ENSG000001248313	1.2039310229787e-151	0.49996365027251	0.724	0.423	1.23439047786006e-147	6	ENSG00000124831	LRRFIP1
ENSG000001695644	8.61154373641036e-151	0.493163400544803	0.661	0.355	8.82941579294154e-147	6	ENSG00000169564	PCBP1
ENSG000001405754	2.49360734864709e-149	0.445455451426438	0.615	0.299	2.55669561456787e-145	6	ENSG00000140575	IQGAP1
ENSG000000597281	3.49958183431871e-149	0.356355550101951	0.259	0.075	3.58812125472697e-145	6	ENSG00000059728	MXD1
ENSG000001730201	5.62788939390991e-149	0.396778314093218	0.325	0.109	5.77027499557583e-145	6	ENSG00000173020	ADRBK1
ENSG000001380713	3.61725166303911e-148	0.47538510430212	0.612	0.309	3.708768130114e-144	6	ENSG00000138071	ACTR2
ENSG000001746951	1.34924882650176e-147	0.450907388263437	0.438	0.179	1.38338482181225e-143	6	ENSG00000174695	TMEM167A
ENSG000001874461	1.58583169835185e-147	0.424210373367226	0.341	0.119	1.62595324032015e-143	6	ENSG00000187446	CHP1
ENSG000001566751	5.1260096984905e-147	0.420536593547202	0.336	0.116	5.25569774386231e-143	6	ENSG00000156675	RAB11FIP1
ENSG000001262672	1.01133011621876e-146	0.425339572414965	0.89	0.703	1.0369167681591e-142	6	ENSG00000126267	COX6B1
ENSG000001631621	1.09517693551697e-146	0.409329897161107	0.35	0.124	1.12288491198555e-142	6	ENSG00000163162	RNF149
ENSG000001116402	1.82725120601795e-146	0.361552591989136	0.982	0.906	1.87348066153021e-142	6	ENSG00000111640	GAPDH
ENSG00000171700	5.49038946336209e-146	0.508599959911968	0.467	0.208	5.62929631678515e-142	6	ENSG00000171700	RGS19
ENSG000000698491	9.0548991518697e-146	0.451637954230267	0.415	0.163	9.28398810041201e-142	6	ENSG00000069849	ATP1B3
ENSG00000084733	9.88431707688865e-145	0.397491273905826	0.329	0.114	1.01343902989339e-140	6	ENSG00000084733	RAB10
ENSG000001116693	6.44970116692906e-144	0.456688479513672	0.789	0.533	6.61287860645236e-140	6	ENSG00000111669	TPI1
ENSG000001550901	1.25505673638636e-143	0.411771358881705	0.264	0.08	1.28680967181694e-139	6	ENSG00000155090	KLF10
ENSG000001210641	3.55011805650258e-142	0.396305853865243	0.347	0.124	3.63993604333209e-138	6	ENSG00000121064	SCPEP1
ENSG000001776741	2.48686491673905e-141	0.397240288068839	0.443	0.179	2.54978259913255e-137	6	ENSG00000177674	AGTRAP
ENSG000001856504	7.77066729896428e-141	0.55868118432189	0.584	0.306	7.96726518162808e-137	6	ENSG00000185650	ZFP36L1
ENSG00000002549	3.0089875026001e-139	0.413811091513767	0.313	0.108	3.08511488641588e-135	6	ENSG00000002549	LAP3
ENSG000001185151	5.94335394874622e-139	0.486081230053291	0.315	0.111	6.0937208036495e-135	6	ENSG00000118515	SGK1
ENSG000001499252	2.66142679248333e-138	0.439028950009013	0.874	0.714	2.72876089033316e-134	6	ENSG00000149925	ALDOA
ENSG000001125311	8.6646258518698e-138	0.351370657972781	0.276	0.087	8.88384088592211e-134	6	ENSG00000112531	QKI
ENSG000000276971	4.69178498005833e-137	0.362698055766197	0.321	0.111	4.81048714005381e-133	6	ENSG00000027697	IFNGR1
ENSG000001675524	8.39357153152008e-137	0.51358287647205	0.728	0.462	8.60592889126753e-133	6	ENSG00000167552	TUBA1A
ENSG000001674683	1.6096427712376e-136	0.475587764417151	0.777	0.541	1.65036673334991e-132	6	ENSG00000167468	GPX4
ENSG000001009066	3.25407313927888e-136	0.577598264308674	0.678	0.395	3.33640118970263e-132	6	ENSG00000100906	NFKBIA
ENSG000001987361	3.73524061720325e-136	0.321545381374697	0.274	0.086	3.8297422048185e-132	6	ENSG00000198736	MSRB1
ENSG000000424931	1.65789932637042e-135	0.434545278794805	0.351	0.133	1.69984417932759e-131	6	ENSG00000042493	CAPG
ENSG000001353901	3.19213525718664e-135	0.36356649791507	0.938	0.826	3.27289627919346e-131	6	ENSG00000135390	ATP5G2
ENSG000001849221	9.17817608243759e-134	0.401287968231727	0.412	0.165	9.41038393732326e-130	6	ENSG00000184922	FMNL1
ENSG000001988982	2.18138728060219e-133	0.470100817042058	0.513	0.249	2.23657637880143e-129	6	ENSG00000198898	CAPZA2
ENSG000001771566	4.99957951325766e-133	0.444831413301546	0.606	0.314	5.12606887494308e-129	6	ENSG00000177156	TALDO1
ENSG000001159565	1.81659846689325e-131	0.394960004886787	0.499	0.218	1.86255840810565e-127	6	ENSG00000115956	PLEK
ENSG000001226441	4.46402002562934e-131	0.44974625922034	0.434	0.189	4.57695973227777e-127	6	ENSG00000122644	ARL4A
ENSG000001079681	4.53723420813237e-131	0.389663132792903	0.338	0.122	4.65202623359812e-127	6	ENSG00000107968	MAP3K8
ENSG000001474161	4.62169100424018e-129	0.347605970153363	0.279	0.093	4.73861978664746e-125	6	ENSG00000147416	ATP6V1B2
ENSG000001311742	9.37060090448321e-129	0.45047259850256	0.761	0.512	9.60767710736663e-125	6	ENSG00000131174	COX7B
ENSG000000515234	1.51267132570458e-127	0.568085083364002	0.846	0.668	1.55094191024491e-123	6	ENSG00000051523	CYBA
ENSG000001732213	1.69434815235964e-127	0.452514925339437	0.628	0.341	1.73721516061434e-123	6	ENSG00000173221	GLRX
ENSG000001694131	6.73731059065564e-126	0.429258963824987	0.298	0.105	6.90776454859923e-122	6	ENSG00000169413	RNASE6
ENSG000001329633	8.91645329000741e-126	0.449309439329447	0.688	0.409	9.1420395582446e-122	6	ENSG00000132963	POMP
ENSG00000180628	2.67284726446995e-125	0.396804654091896	0.349	0.135	2.74047030026104e-121	6	ENSG00000180628	PCGF5
ENSG000001798202	1.13663031525395e-124	0.418170672652682	0.467	0.211	1.16538706222987e-120	6	ENSG00000179820	MYADM
ENSG00000138964	8.37635494272958e-124	0.365727120304743	0.33	0.123	8.58827672278064e-120	6	ENSG00000138964	PARVG
ENSG000000693291	6.75282749376872e-123	0.383796579831182	0.36	0.143	6.92367402936107e-119	6	ENSG00000069329	VPS35
ENSG000001188551	7.10669184404969e-123	0.355975242383189	0.265	0.088	7.28649114770414e-119	6	ENSG00000118855	MFSD1
ENSG00000110719	4.2073529001184e-122	0.347998562727428	0.29	0.101	4.3137989284914e-118	6	ENSG00000110719	TCIRG1
ENSG000001680361	1.08244162096103e-121	0.435021958138616	0.38	0.158	1.10982739397135e-117	6	ENSG00000168036	CTNNB1
ENSG000001165862	3.18765360641897e-120	0.406921881581979	0.49	0.232	3.26830124266137e-116	6	ENSG00000116586	LAMTOR2
ENSG000001039941	4.39659042231847e-120	0.385701389469893	0.335	0.129	4.50782416000313e-116	6	ENSG00000103994	ZNF106
ENSG000001470654	2.3736550620606e-119	0.417144926686157	0.665	0.383	2.43370853513073e-115	6	ENSG00000147065	MSN
ENSG000001871094	6.67271472566155e-117	0.58269805556941	0.848	0.696	6.84153440822079e-113	6	ENSG00000187109	NAP1L1
ENSG00000189159	7.6632528218836e-117	0.434055818028251	0.432	0.196	7.85713311827725e-113	6	ENSG00000189159	HN1
ENSG000001153101	2.9210384496136e-116	0.391159861824213	0.4	0.17	2.99494072238882e-112	6	ENSG00000115310	RTN4
ENSG000001009112	1.78194393866666e-115	0.480558992616755	0.727	0.495	1.82702712031492e-111	6	ENSG00000100911	PSME2
ENSG000001149782	5.6505218495417e-115	0.416339485415805	0.468	0.223	5.79348005233511e-111	6	ENSG00000114978	MOB1A
ENSG000001205332	7.79571276686572e-115	0.422669206760485	0.571	0.304	7.99294429986742e-111	6	ENSG00000120533	ENY2
ENSG000001339611	1.1550645407937e-114	0.369211900781181	0.314	0.119	1.18428767367578e-110	6	ENSG00000133961	NUMB
ENSG000001560521	5.81682841905676e-114	0.358063210613195	0.274	0.098	5.9639941780589e-110	6	ENSG00000156052	GNAQ
ENSG000001678511	7.25769669760543e-114	0.30819493416012	0.306	0.111	7.44131642405484e-110	6	ENSG00000167851	CD300A
ENSG000002132462	7.60963709735134e-114	0.423603207122353	0.53	0.275	7.80216091591433e-110	6	ENSG00000213246	SUPT4H1
ENSG000001359401	2.18251662962625e-112	0.397255825994981	0.818	0.618	2.2377343003558e-108	6	ENSG00000135940	COX5B
ENSG000001852015	2.21038231066589e-112	0.633543992660928	0.812	0.646	2.26630498312574e-108	6	ENSG00000185201	IFITM2
ENSG000001003872	6.35301484155304e-111	0.420711635149639	0.642	0.385	6.51374611704433e-107	6	ENSG00000100387	RBX1
ENSG000000889863	2.11683782869008e-110	0.428265095385947	0.592	0.333	2.17039382575594e-106	6	ENSG00000088986	DYNLL1
ENSG000001889211	4.02553599883104e-109	0.359663743085569	0.335	0.135	4.12738205960147e-105	6	ENSG00000188921	HACD4
ENSG000001148501	2.2445447405188e-108	0.382441703757662	0.428	0.198	2.30133172245393e-104	6	ENSG00000114850	SSR3
ENSG000001267091	2.17615239977338e-107	0.508298552760677	0.386	0.175	2.23120905548764e-103	6	ENSG00000126709	IFI6
ENSG000000840701	3.43164773413895e-107	0.386356709211292	0.408	0.186	3.51846842181267e-103	6	ENSG00000084070	SMAP2
ENSG000001821172	7.42774804418233e-107	0.396686930055075	0.582	0.321	7.61567006970014e-103	6	ENSG00000182117	NOP10
ENSG000001656721	9.19161078853274e-105	0.318921959145545	0.271	0.1	9.42415854148262e-101	6	ENSG00000165672	PRDX3
ENSG000001988331	1.54370435886344e-104	0.315942210413757	0.283	0.105	1.58276007914268e-100	6	ENSG00000198833	UBE2J1
ENSG00000152818	3.40180059609877e-104	0.361275050132092	0.339	0.14	3.48786615118007e-100	6	ENSG00000152818	UTRN
ENSG000001303131	6.62350011895385e-103	0.435077820188793	0.404	0.191	6.79107467196338e-99	6	ENSG00000130313	PGLS
ENSG00000057608	7.42585720024669e-103	0.441296846195381	0.613	0.369	7.61373138741293e-99	6	ENSG00000057608	GDI2
ENSG00000129534	1.43287418709996e-102	0.330658222852866	0.296	0.114	1.46912590403359e-98	6	ENSG00000129534	MIS18BP1
ENSG000001601311	2.16843955373256e-101	0.332737605369339	0.308	0.123	2.223301074442e-97	6	ENSG00000160131	VMA21
ENSG000001362501	2.38592666800645e-100	0.293000037933669	0.285	0.106	2.44629061270701e-96	6	ENSG00000136250	AOAH
ENSG00000120963	2.63552391082643e-100	0.409195441648588	0.499	0.263	2.70220266577033e-96	6	ENSG00000120963	ZNF706
ENSG000001314461	4.38172347399078e-100	0.336352051154173	0.337	0.14	4.49258107788275e-96	6	ENSG00000131446	MGAT1
ENSG000001179845	9.72163589495736e-100	0.319596236729589	0.639	0.357	9.96759328309978e-96	6	ENSG00000117984	CTSD
ENSG000000265084	1.20860289592534e-99	0.360775734156126	0.835	0.609	1.23918054919225e-95	6	ENSG00000026508	CD44
ENSG000002622022	4.42683691438283e-99	0.335637198226963	0.432	0.204	4.53883588831672e-95	6	ENSG00000262202	RP11-160E2.6
ENSG000002433172	1.35748993904047e-98	0.376296544037668	0.536	0.288	1.39183443449819e-94	6	ENSG00000243317	C7orf73
ENSG000001723541	2.24182391345969e-98	0.320492444174291	0.294	0.114	2.29854205847022e-94	6	ENSG00000172354	GNB2
ENSG000001359301	4.97969842327474e-98	0.317663246233302	0.318	0.13	5.10568479338359e-94	6	ENSG00000135930	EIF4E2
ENSG000002549992	1.67026050819011e-97	0.375853984222102	0.749	0.527	1.71251809904732e-93	6	ENSG00000254999	BRK1
ENSG000000783691	9.23038742695386e-97	0.32506600094046	0.317	0.129	9.4639162288558e-93	6	ENSG00000078369	GNB1
ENSG000002733381	2.79194228005959e-96	0.466290470988545	0.341	0.15	2.8625784197451e-92	6	ENSG00000273338	RP11-386I14.4
ENSG00000134516	5.56424484173083e-96	0.308593415024493	0.278	0.107	5.70502023622663e-92	6	ENSG00000134516	DOCK2
ENSG000001123352	1.25561503636801e-95	0.425873690573376	0.557	0.316	1.28738209678812e-91	6	ENSG00000112335	SNX3
ENSG00000143771	1.2863411053257e-95	0.317103140768675	0.256	0.096	1.31888553529044e-91	6	ENSG00000143771	CNIH4
ENSG000001292351	1.5088518511858e-95	0.322671159016057	0.329	0.137	1.5470258030208e-91	6	ENSG00000129235	TXNDC17
ENSG000001435492	3.18208436417689e-95	0.38697040777663	0.795	0.598	3.26259109859057e-91	6	ENSG00000143549	TPM3
ENSG00000138744	4.77639111325334e-95	0.355946316146111	0.3	0.123	4.89723380841865e-91	6	ENSG00000138744	NAAA
ENSG000001836484	1.72709090298419e-94	0.376495453247202	0.749	0.511	1.77078630282969e-90	6	ENSG00000183648	NDUFB1
ENSG000000262974	2.0771392722738e-93	0.473509900118115	0.55	0.322	2.12969089586233e-89	6	ENSG00000026297	RNASET2
ENSG00000170006	2.55057608324834e-93	0.30616664605944	0.269	0.104	2.61510565815453e-89	6	ENSG00000170006	TMEM154
ENSG000000829961	4.14198850545627e-93	0.347096044138361	0.331	0.142	4.24678081464432e-89	6	ENSG00000082996	RNF13
ENSG00000164032	1.34677836853425e-92	0.403507842401461	0.695	0.455	1.38085186125816e-88	6	ENSG00000164032	H2AFZ
ENSG000001305226	2.84612552932411e-92	0.4024499441364	0.515	0.278	2.91813250521601e-88	6	ENSG00000130522	JUND
ENSG000001641671	3.7951790426986e-92	0.363679227686815	0.439	0.217	3.89119707247888e-88	6	ENSG00000164167	6 LSM
ENSG000001988181	1.63642487145967e-91	0.316674318103272	0.391	0.178	1.6778264207076e-87	6	ENSG00000198818	SFT2D1
ENSG000001227051	6.54913344321119e-91	0.353667072239338	0.339	0.15	6.71482651932443e-87	6	ENSG00000122705	CLTA
ENSG000001426342	9.20648170676442e-91	0.294474112920561	0.369	0.162	9.43940569394556e-87	6	ENSG00000142634	EFHD2
ENSG000001257406	3.91034002737882e-90	0.326695165488655	0.689	0.431	4.0092716300715e-86	6	ENSG00000125740	FOSB
ENSG000001164892	6.82759363636117e-90	0.367824844471766	0.498	0.267	7.0003317553611e-86	6	ENSG00000116489	CAPZA1
ENSG000000102561	9.01016558189805e-90	0.321868324783436	0.386	0.178	9.23812277112007e-86	6	ENSG00000010256	UQCRC1
ENSG000002136391	1.16312507619779e-88	0.396804523559671	0.457	0.237	1.1925521406256e-84	6	ENSG00000213639	PPP1CB
ENSG000001231462	1.53838168548948e-88	0.373126504212517	0.486	0.26	1.57730274213237e-84	6	ENSG00000123146	ADGRE5
ENSG000000754261	4.57981111375941e-88	0.310663734586001	0.259	0.1	4.69568033493752e-84	6	ENSG00000075426	FOSL2
ENSG000001354044	2.03939432503468e-87	0.378011127514232	0.606	0.362	2.09099100145806e-83	6	ENSG00000135404	CD63
ENSG000001112371	2.51838585192375e-87	0.370382041200105	0.476	0.253	2.58210101397742e-83	6	ENSG00000111237	VPS29
ENSG000001365211	3.94606128151e-87	0.347094755010741	0.469	0.244	4.0458966319322e-83	6	ENSG00000136521	NDUFB5
ENSG000001667971	2.71088857587238e-85	0.313307148447677	0.336	0.149	2.77947405684195e-81	6	ENSG00000166797	FAM96A
ENSG000001462781	2.8870958305209e-85	0.33835177495777	0.401	0.197	2.96013935503308e-81	6	ENSG00000146278	PNRC1
ENSG000001153501	8.88468709980579e-85	0.349546265199343	0.477	0.252	9.10946968343088e-81	6	ENSG00000115350	POLE4
ENSG00000103653	2.63764503786657e-84	0.348389325639444	0.393	0.191	2.7043774573246e-80	6	ENSG00000103653	CSK
ENSG000001507791	4.15225440685621e-83	0.307558968333191	0.374	0.175	4.25730644334967e-79	6	ENSG00000150779	TIMM8B
ENSG000000670823	8.48994440675668e-83	0.315927695984158	0.862	0.671	8.70474000024762e-79	6	ENSG00000067082	KLF6
ENSG000000686972	3.77986537507646e-82	0.364127022262594	0.451	0.238	3.8754959690659e-78	6	ENSG00000068697	LAPTM4A
ENSG00000243646	5.05174420408711e-82	0.271771358328224	0.251	0.099	5.17955333245051e-78	6	ENSG00000243646	IL10RB
ENSG000001876082	1.42305589692455e-80	0.576142058549091	0.452	0.247	1.45905921111674e-76	6	ENSG00000187608	ISG15
ENSG000000813203	3.0970196628029e-80	0.363024783976522	0.626	0.389	3.17537426027181e-76	6	ENSG00000081320	STK17B
ENSG000001553071	8.80831125115834e-80	0.366928503964164	0.349	0.166	9.03116152581264e-76	6	ENSG00000155307	SAMSN1
ENSG00000152061	2.56426266952087e-79	0.343350372942537	0.283	0.123	2.62913851505975e-75	6	ENSG00000152061	RABGAP1L
ENSG000001285242	4.94367597557015e-79	0.362488171756421	0.603	0.374	5.06875097775208e-75	6	ENSG00000128524	ATP6V1F
ENSG000001021441	1.02902402310105e-78	0.385552429306157	0.669	0.473	1.05505833088551e-74	6	ENSG00000102144	1 PGK
ENSG000001137322	1.21815599537416e-78	0.318198728352027	0.8	0.599	1.24897534205713e-74	6	ENSG00000113732	ATP6V0E1
ENSG000001454942	5.78086519560233e-77	0.346704656788994	0.534	0.31	5.92712108505107e-73	6	ENSG00000145494	NDUFS6
ENSG000001963521	1.00576222540166e-76	0.294656136185219	0.385	0.188	1.03120800970433e-72	6	ENSG00000196352	CD55
ENSG000001047651	1.27116501790935e-76	0.342535718875337	0.399	0.203	1.30332549286245e-72	6	ENSG00000104765	BNIP3L
ENSG000001055831	2.29621137953192e-76	0.337929678426098	0.597	0.37	2.35430552743408e-72	6	ENSG00000105583	WDR83OS
ENSG00000041357	3.15548095068527e-76	0.357181456771362	0.548	0.331	3.23531461873761e-72	6	ENSG00000041357	PSMA4
ENSG000001249422	3.25974302233062e-76	0.325873921109314	0.534	0.3	3.34221452079558e-72	6	ENSG00000124942	AHNAK
ENSG000000488281	1.08847048543644e-75	0.28026381202449	0.267	0.113	1.11600878871798e-71	6	ENSG00000048828	FAM120A
ENSG00000054148	2.0986800103573e-75	0.310881553378792	0.38	0.186	2.15177661461934e-71	6	ENSG00000054148	PHPT1
ENSG000001006441	6.59926131712124e-75	0.296463817917698	0.263	0.111	6.76622262844441e-71	6	ENSG00000100644	HIF1A
ENSG000001559571	1.09395328581785e-74	0.344898529352046	0.537	0.322	1.12163030394904e-70	6	ENSG00000155957	TMBIM4
ENSG000001098614	1.41630916980517e-73	0.35048126727241	0.457	0.25	1.45214179180124e-69	6	ENSG00000109861	CTSC
ENSG000001333181	1.42608887083359e-73	0.293525147626797	0.343	0.164	1.46216891926568e-69	6	ENSG00000133318	RTN3
ENSG000002664121	5.09385222270131e-73	0.335500074703231	0.349	0.169	5.22272668393565e-69	6	ENSG00000266412	NCOA4
ENSG000001602554	8.25327879900742e-73	0.269614166509961	0.824	0.636	8.46208675262231e-69	6	ENSG00000160255	ITGB2
ENSG00000146066	1.12162383321942e-72	0.354760378533926	0.716	0.529	1.15000091619987e-68	6	ENSG00000146066	HIGD2A
ENSG000001049071	8.51455146675649e-72	0.283276722463884	0.27	0.118	8.72996961886543e-68	6	ENSG00000104907	TRMT1
ENSG000000708312	1.94003189101777e-71	0.346609225779098	0.833	0.659	1.98911469786052e-67	6	ENSG00000070831	CDC42
ENSG000001755502	2.61687603184975e-71	0.390581078471594	0.611	0.414	2.68308299545555e-67	6	ENSG00000175550	DRAP1
ENSG000001233381	1.67371210012501e-70	0.297190042625001	0.346	0.17	1.71605701625817e-66	6	ENSG00000123338	NCKAP1L
ENSG000001216911	2.30635541132622e-70	0.275426440595525	0.322	0.151	2.36470620323277e-66	6	ENSG00000121691	CAT
ENSG000002136251	1.07062792282198e-69	0.261449385211176	0.254	0.108	1.09771480926937e-65	6	ENSG00000213625	LEPROT
ENSG000001688942	3.76711532522432e-69	0.286849462056857	0.421	0.222	3.8624233429525e-65	6	ENSG00000168894	RNF181
ENSG000001644052	6.94480924658257e-69	0.310222103452995	0.69	0.475	7.1205129205211e-65	6	ENSG00000164405	UQCRQ
ENSG000001049151	4.80853582687731e-68	0.267077872227032	0.331	0.158	4.93019178329731e-64	6	ENSG00000104915	STX10
ENSG000001089461	3.89524084940051e-67	0.281048965680033	0.343	0.168	3.99379044289034e-63	6	ENSG00000108946	PRKAR1A
ENSG000001275402	4.01694402157488e-67	0.281705282928675	0.875	0.759	4.11857270532072e-63	6	ENSG00000127540	UQCR11
ENSG00000123416	2.79891879956e-66	0.451614472332671	0.583	0.397	2.86973144518887e-62	6	ENSG00000123416	TUBA1B
ENSG000001296252	4.01673095231165e-66	0.293321803038269	0.442	0.242	4.11835424540514e-62	6	ENSG00000129625	REEP5
ENSG00000158195	8.64143807112433e-66	0.328262958431572	0.485	0.286	8.86006645432377e-62	6	ENSG00000158195	WASF2
ENSG000001499321	1.57544626742239e-65	0.325593597812022	0.509	0.306	1.61530505798817e-61	6	ENSG00000149932	TMEM219
ENSG000001303032	3.05654461629574e-65	0.3131896897781	0.524	0.313	3.13387519508802e-61	6	ENSG00000130303	BST2
ENSG000002776321	4.06637837376518e-65	0.525080004140524	0.251	0.112	4.16925774662144e-61	6	ENSG00000277632	CCL3
ENSG000001305923	8.82631803252238e-65	0.278461436720103	0.811	0.658	9.04962387874519e-61	6	ENSG00000130592	LSP1
ENSG00000156171	1.37155319195075e-64	0.256953201058697	0.303	0.143	1.4062534877071e-60	6	ENSG00000156171	DRAM2
ENSG000002414681	2.68574687215107e-64	0.313405198774875	0.697	0.492	2.75369626801649e-60	6	ENSG00000241468	ATP5J2
ENSG000000874602	1.05515132980896e-63	0.303140449465783	0.435	0.243	1.08184665845313e-59	6	ENSG00000087460	GNAS
ENSG000002053021	1.6912657855565e-63	0.270300865485402	0.34	0.17	1.73405480993108e-59	6	ENSG00000205302	SNX2
ENSG000002652064	1.70828300633901e-63	0.287187673317594	0.427	0.232	1.75150256639939e-59	6	ENSG00000265206	RP5-1171I10.5
ENSG00000119705	2.00456978919646e-63	0.304352745892932	0.44	0.247	2.05528540486313e-59	6	ENSG00000119705	SLIRP
ENSG00000187630	6.08497093585107e-63	0.26889287309613	0.259	0.117	6.2389207005281e-59	6	ENSG00000187630	DHRS4L2
ENSG00000131495	1.05909086291871e-62	0.315246150667895	0.553	0.35	1.08588586175056e-58	6	ENSG00000131495	NDUFA2
ENSG00000117448	1.47692601598339e-62	0.265021780652	0.321	0.157	1.51429224418777e-58	6	ENSG00000117448	AKR1A1
ENSG000002762166	1.71401447540586e-62	0.31616894679754	0.421	0.235	1.75737904163363e-58	6	ENSG00000276216	CH17-373J23.1
ENSG000002777912	3.89370131220136e-62	0.299240791008791	0.578	0.366	3.99221195540005e-58	6	ENSG00000277791	PSMB3
ENSG000001064002	4.41785569606329e-62	0.281501262419918	0.482	0.279	4.52962744517369e-58	6	ENSG00000106400	ZNHIT1
ENSG00000092531	5.3544098300178e-62	0.294281122077353	0.327	0.164	5.48987639871725e-58	6	ENSG00000092531	SNAP23
ENSG00000070814	7.28806763777773e-62	0.289561277530346	0.274	0.128	7.4724557490135e-58	6	ENSG00000070814	TCOF1
ENSG000001152861	2.19570768132016e-61	0.293564648184348	0.494	0.29	2.25125908565756e-57	6	ENSG00000115286	NDUFS7
ENSG000001264323	2.73404394085501e-61	0.281489816249507	0.567	0.35	2.80321525255865e-57	6	ENSG00000126432	PRDX5
ENSG000001690202	6.18537295425945e-61	0.291751434137117	0.806	0.617	6.34186289000221e-57	6	ENSG00000169020	ATP5I
ENSG000001981891	1.42094108015075e-60	0.318571296820168	0.54	0.34	1.45689088947856e-56	6	ENSG00000198189	HSD17B11
ENSG000001790291	6.95686226083199e-60	0.294699151111251	0.329	0.167	7.13287087603104e-56	6	ENSG00000179029	TMEM107
ENSG00000146386	1.12043657900349e-59	0.324676069614691	0.576	0.38	1.14878362445227e-55	6	ENSG00000146386	ABRACL
ENSG000002415532	1.47187176975904e-59	0.30168851579808	0.63	0.42	1.50911012553394e-55	6	ENSG00000241553	ARPC4
ENSG000001391121	1.47754175477939e-59	0.263724670656306	0.311	0.154	1.51492356117531e-55	6	ENSG00000139112	GABARAPL1
ENSG000001493572	1.52206842085878e-59	0.3151596267081	0.585	0.381	1.56057675190651e-55	6	ENSG00000149357	LAMTOR1
ENSG000001361562	2.35134523539285e-59	0.329434425699798	0.814	0.621	2.41083426984828e-55	6	ENSG00000136156	ITM2B
ENSG000001832832	1.49308288524688e-58	0.27693785660113	0.733	0.528	1.53085788224362e-54	6	ENSG00000183283	DAZAP2
ENSG000001268603	2.8863373151778e-58	0.307780045572716	0.435	0.25	2.9593616492518e-54	6	ENSG00000126860	EVI2A
ENSG000001370761	1.7311608319016e-57	0.261588933000642	0.341	0.175	1.77495920094871e-53	6	ENSG00000137076	TLN1
ENSG000001734361	3.14636700844211e-57	0.281493902101325	0.666	0.466	3.22597009375569e-53	6	ENSG00000173436	MINOS1
ENSG000001585171	4.74919327552384e-57	0.4310298657534	0.33	0.179	4.86934786539459e-53	6	ENSG00000158517	NCF1
ENSG000001207422	4.78552519462145e-57	0.352013896542694	0.647	0.473	4.90659898204537e-53	6	ENSG00000120742	SERP1
ENSG000001090461	2.96950054545231e-56	0.285551931933707	0.399	0.224	3.04462890925225e-52	6	ENSG00000109046	WSB1
ENSG000000870881	4.73172931046057e-56	0.25892697914764	0.459	0.264	4.85144206201523e-52	6	ENSG00000087088	BAX
ENSG000001974712	6.12760839976431e-56	0.28282097499277	0.372	0.203	6.28263689227835e-52	6	ENSG00000197471	SPN
ENSG000001719881	1.3852357769252e-55	0.269963845431616	0.329	0.171	1.42028224208141e-51	6	ENSG00000171988	JMJD1C
ENSG000001342482	5.44184154488897e-54	0.283187457444666	0.524	0.331	5.57952013597466e-50	6	ENSG00000134248	LAMTOR5
ENSG000001713142	6.83894897941389e-54	0.27653417350439	0.566	0.37	7.01197438859306e-50	6	ENSG00000171314	PGAM1
ENSG00000111843	7.22656659629911e-54	0.261586757572517	0.286	0.144	7.40939873118548e-50	6	ENSG00000111843	TMEM14C
ENSG00000130755	1.00079277082029e-53	0.25539741276481	0.882	0.777	1.02611282792205e-49	6	ENSG00000130755	GMFG
ENSG00000162924	1.01645313218381e-53	0.25162109203735	0.365	0.196	1.04216939642806e-49	6	ENSG00000162924	REL
ENSG000001165601	1.76951723640594e-53	0.267300258105417	0.334	0.177	1.81428602248701e-49	6	ENSG00000116560	SFPQ
ENSG000001157385	3.62660722088578e-53	0.261501967784192	0.703	0.49	3.71836038357419e-49	6	ENSG00000115738	ID2
ENSG00000143612	1.13246043388511e-52	0.26007942729083	0.354	0.193	1.1611116828624e-48	6	ENSG00000143612	C1orf43
ENSG000001682141	5.0493889036887e-52	0.267408128516742	0.303	0.158	5.17713844295202e-48	6	ENSG00000168214	RBPJ
ENSG000001609324	9.38193562711835e-52	0.382620985343056	0.671	0.542	9.61929859848444e-48	6	ENSG00000160932	LY6E
ENSG000002053521	1.13839724802227e-51	0.268770552970615	0.745	0.574	1.16719869839723e-47	6	ENSG00000205352	PRR13
ENSG000001384952	7.92118159874353e-51	0.268923050680934	0.438	0.261	8.12158749319174e-47	6	ENSG00000138495	COX17
ENSG00000213585	1.0283577797574e-50	0.25975529318361	0.355	0.196	1.05437523158526e-46	6	ENSG00000213585	VDAC1
ENSG000001226943	1.08100250989356e-50	0.250744148862492	0.409	0.235	1.10835187339386e-46	6	ENSG00000122694	GLIPR2
ENSG00000004059	1.347025395188e-50	0.264269877685025	0.386	0.219	1.38110513768626e-46	6	ENSG00000004059	ARF5
ENSG000001739151	1.75837261943243e-50	0.270414057137356	0.739	0.575	1.80285944670407e-46	6	ENSG00000173915	USMG5
ENSG00000186010	1.4951831691892e-49	0.271355888671533	0.651	0.463	1.53301130336968e-45	6	ENSG00000186010	NDUFA13
ENSG000001657322	7.42649979266592e-48	0.277715488242076	0.445	0.273	7.61439023742037e-44	6	ENSG00000165732	DDX21
ENSG000001736601	5.26458592018872e-47	0.255928473215623	0.8	0.632	5.3977799439695e-43	6	ENSG00000173660	UQCRH
ENSG00000075415	1.49909539262405e-46	0.283949213095438	0.655	0.494	1.53702250605744e-42	6	ENSG00000075415	SLC25A3
ENSG000001531131	2.06187844114145e-46	0.250690477230478	0.358	0.203	2.11404396570233e-42	6	ENSG00000153113	CAST
ENSG000002175552	3.5432166672791e-46	0.265085933026641	0.517	0.336	3.63286004896126e-42	6	ENSG00000217555	CKLF
ENSG000001777003	3.83428337540837e-46	0.261815290443417	0.718	0.548	3.93129074480621e-42	6	ENSG00000177700	POLR2L
ENSG000001464251	4.30271491425417e-46	0.254951229530154	0.348	0.197	4.4115736015848e-42	6	ENSG00000146425	DYNLT1
ENSG000001778851	7.84754239937e-46	0.252220033392663	0.346	0.195	8.04608522207406e-42	6	ENSG00000177885	GRB2
ENSG000001787411	2.04737646611015e-45	0.27618501952849	0.405	0.245	2.09917509070273e-41	6	ENSG00000178741	COX5A
ENSG000001830112	2.45931291177854e-45	0.252845961152096	0.457	0.283	2.52153352844653e-41	6	ENSG00000183011	NAA38
ENSG00000117450	2.39559091636814e-44	0.276483017701097	0.459	0.293	2.45619936655225e-40	6	ENSG00000117450	PRDX1
ENSG000002131454	2.61122854777736e-37	0.361166325861137	0.656	0.515	2.67729263003612e-33	6	ENSG00000213145	CRIP1
ENSG00000185088	1.53001937446358e-32	0.258613692847786	0.609	0.461	1.56872886463751e-28	6	ENSG00000185088	RPS27L
ENSG00000211592	0	3.60972803887076	0.698	0.038	0	7	ENSG00000211592	IGKC
ENSG00000211677	0	2.98160539290338	0.411	0.013	0	7	ENSG00000211677	IGLC2
ENSG00000105369	0	2.69753300239332	0.937	0.02	0	7	ENSG00000105369	CD79A
ENSG00000211899	0	2.53746047206592	0.839	0.015	0	7	ENSG00000211899	IGHM
ENSG00000211679	0	2.51718212990274	0.346	0.01	0	7	ENSG00000211679	IGLC3
ENSG000000195827	0	2.43138950215035	0.994	0.679	0	7	ENSG00000019582	CD74
ENSG00000211898	0	2.28984400272525	0.778	0.006	0	7	ENSG00000211898	IGHD
ENSG00000007312	0	2.27581544106447	0.901	0.075	0	7	ENSG00000007312	CD79B
ENSG00000100721	0	2.22948960697354	0.659	0.006	0	7	ENSG00000100721	TCL1A
ENSG00000156738	0	2.18794612284685	0.853	0.015	0	7	ENSG00000156738	MS4A1
ENSG000002042877	0	2.00763811135845	0.979	0.312	0	7	ENSG00000204287	HLA-DRA
ENSG000001793446	0	1.80585776327211	0.917	0.204	0	7	ENSG00000179344	HLA-DQB1
ENSG000002313895	0	1.72768055092347	0.977	0.389	0	7	ENSG00000231389	HLA-DPA1
ENSG000001967351	0	1.68585904547418	0.854	0.114	0	7	ENSG00000196735	HLA-DQA1
ENSG00000247982	0	1.66135701909486	0.684	0.006	0	7	ENSG00000247982	LINC00926
ENSG00000132465	0	1.65649249993226	0.44	0.012	0	7	ENSG00000132465	JCHAIN
ENSG000001961266	0	1.58051367143026	0.966	0.348	0	7	ENSG00000196126	HLA-DRB1
ENSG000002238656	0	1.55848252519519	0.972	0.447	0	7	ENSG00000223865	HLA-DPB1
ENSG00000128218	0	1.47734845666587	0.567	0.004	0	7	ENSG00000128218	VPREB3
ENSG00000153064	0	1.42731186029758	0.614	0.008	0	7	ENSG00000153064	BANK1
ENSG00000104921	0	1.36292148654033	0.517	0.005	0	7	ENSG00000104921	FCER2
ENSG000000811892	0	1.33274092819656	0.696	0.111	0	7	ENSG00000081189	MEF2C
ENSG00000104894	0	1.30058073394615	0.984	0.75	0	7	ENSG00000104894	CD37
ENSG000001985022	0	1.29961685802822	0.685	0.159	0	7	ENSG00000198502	HLA-DRB5
ENSG000002425742	0	1.23250796329446	0.687	0.117	0	7	ENSG00000242574	HLA-DMB
ENSG000002042573	0	1.19713118027557	0.771	0.183	0	7	ENSG00000204257	HLA-DMA
ENSG00000012124	0	1.18834384831376	0.483	0.01	0	7	ENSG00000012124	CD22
ENSG00000122986	0	1.09493402247279	0.493	0.05	0	7	ENSG00000122986	HVCN1
ENSG00000147535	0	1.05384933702015	0.435	0.05	0	7	ENSG00000147535	PLPP5
ENSG000001219665	0	0.995046171344469	0.93	0.686	0	7	ENSG00000121966	CXCR4
ENSG00000132185	0	0.991288081326658	0.387	0.004	0	7	ENSG00000132185	FCRLA
ENSG00000042980	0	0.98987818274504	0.386	0.01	0	7	ENSG00000042980	ADAM28
ENSG00000140968	0	0.980608871727072	0.433	0.053	0	7	ENSG00000140968	IRF8
ENSG00000116191	0	0.9632674199534	0.409	0.013	0	7	ENSG00000116191	RALGPS2
ENSG00000162144	0	0.950880283495096	0.505	0.093	0	7	ENSG00000162144	CYB561A3
ENSG00000159958	0	0.948161679763674	0.383	0.007	0	7	ENSG00000159958	TNFRSF13C
ENSG00000237541	0	0.929823677187339	0.386	0.055	0	7	ENSG00000237541	HLA-DQA2
ENSG000001454162	0	0.925030274843649	0.53	0.094	0	7	ENSG00000145416	2020-03-01
ENSG000000234451	0	0.902969452346818	0.574	0.189	0	7	ENSG00000023445	BIRC3
ENSG00000168734	0	0.888502761491921	0.368	0.008	0	7	ENSG00000168734	PKIG
ENSG00000138639	0	0.86894023859283	0.368	0.027	0	7	ENSG00000138639	ARHGAP24
ENSG00000272398	0	0.861552187303571	0.318	0.004	0	7	ENSG00000272398	CD24
ENSG00000269404	0	0.839231877600615	0.33	0.004	0	7	ENSG00000269404	SPIB
ENSG00000241106	0	0.83581237798384	0.338	0.004	0	7	ENSG00000241106	HLA-DOB
ENSG000001121492	0	0.834130941123602	0.412	0.103	0	7	ENSG00000112149	CD83
ENSG00000107438	0	0.831899477329494	0.388	0.026	0	7	ENSG00000107438	PDLIM1
ENSG00000176533	0	0.806739455294289	0.349	0.014	0	7	ENSG00000176533	GNG7
ENSG00000167483	0	0.800222628473118	0.308	0.004	0	7	ENSG00000167483	FAM129C
ENSG00000196628	0	0.784640704264245	0.302	0.019	0	7	ENSG00000196628	TCF4
ENSG00000198106	0	0.776702193049645	0.3	0.016	0	7	ENSG00000198106	RP11-231C14.7
ENSG000002053022	0	0.772309639170305	0.514	0.162	0	7	ENSG00000205302	SNX2
ENSG00000163534	0	0.765925244979478	0.271	0.003	0	7	ENSG00000163534	FCRL1
ENSG00000145088	0	0.757171199892137	0.338	0.041	0	7	ENSG00000145088	EAF2
ENSG000001121372	0	0.749507910572293	0.382	0.085	0	7	ENSG00000112137	PHACTR1
ENSG00000177455	0	0.748920742191015	0.283	0.003	0	7	ENSG00000177455	CD19
ENSG00000101017	0	0.746510893810376	0.315	0.02	0	7	ENSG00000101017	CD40
ENSG00000226777	0	0.745173665868633	0.254	0.004	0	7	ENSG00000226777	KIAA0125
ENSG00000163683	0	0.733434628273984	0.383	0.085	0	7	ENSG00000163683	SMIM14
ENSG00000133789	0	0.723082681371275	0.321	0.024	0	7	ENSG00000133789	SWAP70
ENSG00000076554	0	0.715370545179241	0.364	0.07	0	7	ENSG00000076554	TPD52
ENSG00000160991	0	0.704249991891116	0.338	0.061	0	7	ENSG00000160991	ORAI2
ENSG00000079950	0	0.69339676003622	0.358	0.073	0	7	ENSG00000079950	STX7
ENSG00000083454	0	0.674955346674623	0.258	0.01	0	7	ENSG00000083454	P2RX5
ENSG00000167604	0	0.672971404205006	0.286	0.05	0	7	ENSG00000167604	NFKBID
ENSG00000119866	0	0.663195104638393	0.263	0.012	0	7	ENSG00000119866	BCL11A
ENSG00000121895	0	0.662755790083969	0.323	0.056	0	7	ENSG00000121895	TMEM156
ENSG00000164649	0	0.632779176777835	0.274	0.026	0	7	ENSG00000164649	CDCA7L
ENSG00000130348	0	0.589940340551697	0.263	0.037	0	7	ENSG00000130348	QRSL1
ENSG00000010671	0	0.588451976870323	0.29	0.044	0	7	ENSG00000010671	BTK
ENSG00000175857	0	0.562124204419812	0.254	0.034	0	7	ENSG00000175857	GAPT
ENSG00000142534	0	0.54223365716296	0.999	0.987	0	7	ENSG00000142534	RPS11
ENSG000000838455	0	0.47695218357753	1	0.969	0	7	ENSG00000083845	RPS5
ENSG000001610163	0	0.463081031725425	0.999	0.994	0	7	ENSG00000161016	RPL8
ENSG000001056403	0	0.454873103287284	1	0.998	0	7	ENSG00000105640	RPL18A
ENSG000001864684	0	0.427490205835573	1	0.997	0	7	ENSG00000186468	RPS23
ENSG000001747483	1.56256485990412e-291	0.358711022550351	1	0.996	1.6020977508597e-287	7	ENSG00000174748	RPL15
ENSG00000077238	5.09945935904253e-270	0.911018265431846	0.407	0.119	5.22847568082631e-266	7	ENSG00000077238	IL4R
ENSG00000162511	7.30930967899856e-253	0.679192394432222	0.952	0.833	7.49423521387723e-249	7	ENSG00000162511	LAPTM5
ENSG000001429375	5.42628222909353e-249	0.361965252297596	1	0.997	5.5635671694896e-245	7	ENSG00000142937	RPS8
ENSG000001127992	6.66006963224747e-244	0.604499556768417	0.412	0.117	6.82856939394333e-240	7	ENSG00000112799	LY86
ENSG000001694425	8.54897837124851e-239	0.488771127382643	0.99	0.918	8.7652675240411e-235	7	ENSG00000169442	CD52
ENSG00000114446	9.64473748131645e-227	0.57048948771326	0.294	0.07	9.88874933959376e-223	7	ENSG00000114446	IFT57
ENSG000001425414	2.72703624924191e-222	0.282816093326812	1	0.999	2.79603026634773e-218	7	ENSG00000142541	RPL13A
ENSG00000149806	2.53150993187231e-207	0.29144630136036	0.999	0.996	2.59555713314868e-203	7	ENSG00000149806	FAU
ENSG000001622443	3.91532940869515e-195	0.299443527974626	0.999	0.994	4.01438724273513e-191	7	ENSG00000162244	RPL29
ENSG000000282772	3.84890890459118e-191	0.58689864300882	0.458	0.168	3.94628629987734e-187	7	ENSG00000028277	POU2F2
ENSG000001676584	2.57928577610023e-187	0.413996088403046	0.987	0.918	2.64454170623557e-183	7	ENSG00000167658	EEF2
ENSG00000147905	1.72290172184713e-180	0.566037931962537	0.321	0.097	1.76649113540986e-176	7	ENSG00000147905	ZCCHC7
ENSG000001979583	4.2421461608729e-178	0.287861306865198	0.999	0.997	4.34947245874299e-174	7	ENSG00000197958	RPL12
ENSG000000708141	2.49559575326597e-177	0.617768134765652	0.37	0.124	2.5587343258236e-173	7	ENSG00000070814	TCOF1
ENSG00000086730	1.02495169830138e-175	0.512014571178545	0.308	0.088	1.05088297626841e-171	7	ENSG00000086730	LAT2
ENSG000001561711	2.04753251242443e-170	0.568264360624987	0.388	0.139	2.09933508498876e-166	7	ENSG00000156171	DRAM2
ENSG000001680284	2.95344598106375e-168	0.361739106970342	0.999	0.957	3.02816816438466e-164	7	ENSG00000168028	RPSA
ENSG000000631774	1.82647751493349e-165	0.275767310107566	0.999	0.994	1.8726873960613e-161	7	ENSG00000063177	RPL18
ENSG000001575142	6.38528121413974e-162	0.604173184535434	0.907	0.769	6.54682882885747e-158	7	ENSG00000157514	TSC22D3
ENSG000001827744	3.05033180442058e-157	0.28521815910216	1	0.995	3.12750519907242e-153	7	ENSG00000182774	RPS17
ENSG000002046282	3.41525840595458e-150	0.295689715024289	0.996	0.985	3.50166444362523e-146	7	ENSG00000204628	GNB2L1
ENSG000000928201	1.1031259520012e-141	0.595825671385003	0.525	0.264	1.13103503858683e-137	7	ENSG00000092820	EZR
ENSG000001108485	1.74084586160099e-141	0.887030239997933	0.671	0.421	1.7848892618995e-137	7	ENSG00000110848	CD69
ENSG000001585172	1.73467745583777e-140	0.563965378644112	0.424	0.175	1.77856479547046e-136	7	ENSG00000158517	NCF1
ENSG00000141682	2.33173993501639e-140	0.643628557378589	0.338	0.122	2.3907329553723e-136	7	ENSG00000141682	PMAIP1
ENSG000001629241	4.05698261534247e-135	0.533025873631387	0.443	0.193	4.15962427551064e-131	7	ENSG00000162924	REL
ENSG000001987554	6.71838274968282e-135	0.284411331474449	1	0.983	6.88835783324979e-131	7	ENSG00000198755	RPL10A
ENSG000001483033	1.92802145193096e-131	0.273344673740251	0.999	0.982	1.97680039466481e-127	7	ENSG00000148303	RPL7A
ENSG00000163644	1.73149343905435e-127	0.488586803996644	0.34	0.129	1.77530022306243e-123	7	ENSG00000163644	PPM1K
ENSG00000008282	1.41595204023363e-124	0.486027211366098	0.349	0.14	1.45177562685154e-120	7	ENSG00000008282	SYPL1
ENSG00000143799	1.81654766589234e-114	0.478864195410217	0.371	0.158	1.86250632183942e-110	7	ENSG00000143799	PARP1
ENSG000000511081	2.55929574213677e-111	0.661683847604666	0.551	0.314	2.62404592441283e-107	7	ENSG00000051108	HERPUD1
ENSG000000891575	1.05688930590619e-110	0.295668297330252	0.993	0.96	1.08362860534562e-106	7	ENSG00000089157	RPLP0
ENSG000001628941	5.87096751949376e-109	0.49088841567105	0.364	0.157	6.01950299773695e-105	7	ENSG00000162894	FCMR
ENSG00000099956	1.1288764985026e-107	0.426804262603227	0.252	0.086	1.15743707391471e-103	7	ENSG00000099956	SMARCB1
ENSG00000196072	7.7790021549786e-105	0.477303300065621	0.409	0.196	7.97581090949956e-101	7	ENSG00000196072	BLOC1S2
ENSG00000129071	4.18927593202002e-104	0.447244031127245	0.335	0.139	4.29526461310012e-100	7	ENSG00000129071	MBD4
ENSG000001721833	3.37999844135474e-102	0.499205732964697	0.639	0.408	3.46551240192102e-98	7	ENSG00000172183	ISG20
ENSG00000008952	5.8117879553123e-102	0.491212385770491	0.669	0.45	5.9588261905817e-98	7	ENSG00000008952	SEC62
ENSG000001149425	3.71977171093791e-100	0.310090402790085	0.986	0.905	3.81388193522464e-96	7	ENSG00000114942	EEF1B2
ENSG000002275077	1.61258773939683e-92	0.446889111437078	0.74	0.473	1.65338620920357e-88	7	ENSG00000227507	LTB
ENSG00000164691	3.4897278038578e-83	0.480207621467094	0.368	0.185	3.5780179172954e-79	7	ENSG00000164691	TAGAP
ENSG000001038112	2.83463969115191e-81	0.361546696384477	0.294	0.125	2.90635607533805e-77	7	ENSG00000103811	CTSH
ENSG000001086391	2.71586022725955e-78	0.389802837747727	0.301	0.135	2.78457149100921e-74	7	ENSG00000108639	SYNGR2
ENSG000001684215	8.52066660767722e-78	0.462074758232429	0.467	0.271	8.73623947285145e-74	7	ENSG00000168421	RHOH
ENSG00000184588	9.36769182242376e-75	0.395274323162461	0.282	0.125	9.60469442553108e-71	7	ENSG00000184588	PDE4B
ENSG00000272009	4.28762253221503e-73	0.419778521442008	0.281	0.127	4.39609938228007e-69	7	ENSG00000272009	RP1-313I6.12
ENSG000001324242	6.91379092626583e-73	0.34398758334669	0.802	0.625	7.08870983670035e-69	7	ENSG00000132424	PNISR
ENSG000002158452	1.87526949327953e-70	0.419247482015387	0.544	0.354	1.92271381145951e-66	7	ENSG00000215845	TSTD1
ENSG00000198771	5.44893655501378e-70	0.449200632354841	0.405	0.225	5.58679464985563e-66	7	ENSG00000198771	RCSD1
ENSG00000281649	1.86896110125656e-63	0.354794551968354	0.259	0.119	1.91624581711835e-59	7	ENSG00000281649	EBLN3
ENSG00000181817	3.43178427654653e-63	0.362719291038465	0.347	0.184	3.51860841874316e-59	7	ENSG00000181817	10 LSM
ENSG000001351851	8.1191461812985e-62	0.38204343938189	0.404	0.236	8.32456057968535e-58	7	ENSG00000135185	TMEM243
ENSG000000996223	6.89706093094404e-61	0.288106615328558	0.902	0.811	7.07155657249693e-57	7	ENSG00000099622	CIRBP
ENSG000001452873	1.26335746764912e-60	0.330788078814659	0.664	0.473	1.29532041158065e-56	7	ENSG00000145287	PLAC8
ENSG000001364902	2.38477303818697e-59	0.319046184700215	0.812	0.688	2.4451077960531e-55	7	ENSG00000136490	LIMD2
ENSG00000244879	1.31577997441605e-58	0.397122498462987	0.298	0.152	1.34906920776877e-54	7	ENSG00000244879	GABPB1-AS1
ENSG000001123353	2.48643800683492e-58	0.397291769759858	0.495	0.321	2.54934488840785e-54	7	ENSG00000112335	SNX3
ENSG000001112293	3.08968512506231e-58	0.261859366455025	0.886	0.771	3.16785415872638e-54	7	ENSG00000111229	ARPC3
ENSG00000163584	3.26287636708544e-58	0.382620890648258	0.445	0.274	3.3454271391727e-54	7	ENSG00000163584	RPL22L1
ENSG000001667972	1.09271881344074e-54	0.328617664647421	0.296	0.153	1.12036459942079e-50	7	ENSG00000166797	FAM96A
ENSG00000112343	5.53837130210487e-53	0.313003168236985	0.278	0.139	5.67849209604813e-49	7	ENSG00000112343	TRIM38
ENSG000001148615	2.50783970956601e-52	0.3667133685469	0.528	0.359	2.57128805421803e-48	7	ENSG00000114861	FOXP1
ENSG00000067066	1.02363915798026e-51	0.354257384019337	0.465	0.301	1.04953722867716e-47	7	ENSG00000067066	SP100
ENSG00000089248	1.06879665607507e-45	0.310375869780734	0.713	0.584	1.09583721147377e-41	7	ENSG00000089248	ERP29
ENSG000001665013	2.75542856331139e-45	0.302010488019865	0.425	0.265	2.82514090596317e-41	7	ENSG00000166501	PRKCB
ENSG00000012660	7.16090268534496e-45	0.310856268321762	0.278	0.152	7.34207352328419e-41	7	ENSG00000012660	ELOVL5
ENSG000001789132	5.72048971927224e-44	0.315795538456859	0.458	0.305	5.86521810916983e-40	7	ENSG00000178913	TAF7
ENSG000001884046	1.42536671508219e-43	0.281885319380185	0.653	0.478	1.46142849297377e-39	7	ENSG00000188404	SELL
ENSG00000135899	2.19082760159229e-40	0.269509890676788	0.278	0.153	2.24625553991257e-36	7	ENSG00000135899	SP110
ENSG000001755672	3.98632110332654e-40	0.295179735957581	0.686	0.561	4.0871750272407e-36	7	ENSG00000175567	UCP2
ENSG000002043875	9.94213478888765e-40	0.260497842874177	0.675	0.522	1.01936707990465e-35	7	ENSG00000204387	C6orf48
ENSG000000963842	2.37493455843385e-37	0.259624033010221	0.698	0.56	2.43502040276222e-33	7	ENSG00000096384	HSP90AB1
ENSG00000183291	2.64067301121579e-37	0.295018224952744	0.536	0.4	2.70748203839955e-33	7	ENSG00000183291	2020-09-15
ENSG000001774102	3.67395768489438e-37	0.25666744033428	0.78	0.674	3.76690881432221e-33	7	ENSG00000177410	ZFAS1
ENSG000001226442	3.50042439969406e-36	0.305714581454985	0.322	0.197	3.58898513700632e-32	7	ENSG00000122644	ARL4A
ENSG000001662952	7.37452985609469e-36	0.26868518174024	0.715	0.599	7.56110546145389e-32	7	ENSG00000166295	ANAPC16
ENSG00000100941	3.79601330230062e-32	0.277022025494892	0.436	0.307	3.89205243884883e-28	7	ENSG00000100941	PNN
ENSG000001058873	1.31023725785568e-31	0.25474238003108	0.349	0.224	1.34338626047943e-27	7	ENSG00000105887	MTPN
ENSG000001587101	8.75735622371429e-31	0.265391303488169	0.654	0.543	8.97891733617427e-27	7	ENSG00000158710	TAGLN2
ENSG00000130332	1.02551405884234e-30	0.250441460171485	0.522	0.392	1.05145956453105e-26	7	ENSG00000130332	7 LSM
ENSG000001689181	1.79993899753357e-30	0.255338934147646	0.292	0.18	1.84547745417117e-26	7	ENSG00000168918	INPP5D
[truncated: 858 more rows]

## Sheet: S5.Predefined cell markers
Table S5: Predicted cell marker
T cells	CD4 T cells	CD8 T cells	Regulatory T cells	Regulatory CD4 T cells	Regulatory CD8 T cells	Regulatory CD4/CD8 T cells	NKT cells	NK cells	B cells	Activated T cells	Exhausted T cells	Memory T cells	Memory CD4 T cells	Memory CD8 T cells	Memory CD4/CD8 T cells	Monocyte immature	Monocyte mature	cDCs dendritic cells	pDCs	Mo-Myeloid cells
CD3E	CD4	CD8A;CD8B	FOXP3	FOXP3	FOXP3	FOXP3	CD3E	FCGR3A	CD19;MS4A1	CD3E	CD3E	CD3E	CD3E	CD3E	CD3E	CD14	CD14	MHCII	IL3RA	CD33
CD2	CD3E	(-)NCR1	CD3E	CD3E	CD3E	CD3E	NCR1;NCAM1	NCR1;NCAM1	(-)CD3E	CD2	CD2	SELL	SELL	SELL	SELL	FCGR1A	FCGR1A	CD4	CLE4C	CD14
(-)NCR1	(-)NCR1	(-)NCAM1	CTLA4;IL2RA	CD4	CD8A;CD8B	CD4	(-)FOXP3	(-)CD3E	(-)FOXP3	CD28	PDCD1;CTLA4;BTLA;KIR3DL1;LAG3;HAVCR2;ADORA2A;HAVCR1	CCR7	CCR7	CCR7	CCR7	(-)HLA-DRA	HLA-DRA	ITGAX;THBD	NRP1	(-)CD3E
(-)NCAM1	(-)NCAM1	(-)FOXP3	CD4	CTLA4;IL2RA	CTLA4;IL2RA	CD8A;CD8B		(-)FOXP3		IL2RA;CD69;ICOS;TNFRSF4;TNFRSF9;CD27	CD8A;CD8B;CD4	CD28	CD28	CD28	CD28		(-)CD3E	(-)CD3E	LILRA4
(-)FOXP3	(-)FOXP3		CD8A	(-)CD8A	(-)CD4	CTLA4;IL2RA				IL2;TNF;IFNG	(-)NCR1	(-)FOXP3	CD4	CD8A;CD8B	CD4				MHCII
			CD8B	(-)CD8B						CD8A;CD8B;CD4	(-)NCAM1	(-)CD4	(-)FOXP3	(-)FOXP3	CD8A;CD8B				(-)CD3E
										(-)NCR1		(-)CD8A	(-)CD8A	(-)CD4	(-)FOXP3
										(-)NCAM1		(-)CD8B	(-)CD8B

## Sheet: S6
Table S6: Yellow column shows all genes in cluster 1 (monocytes) with a significant FC of R vs. NR in pre-treatment samples, Other columns show expression of same genes in otehr custers
	0	1	2	3	4	5	6	7	8	9	10
CH17-373J23,1	0.037513	-0.81361	-0.01956	0.011798	0.057296	0.008954	-0.46282	0.090161	-0.11472	-0.21788	-0.17117
IFITM3	-0.02174	-0.66617	-0.03041	0.048385	0.020168	-0.04493	-1.03786	-0.01786	0.044035	-0.22501	-0.0949
CYBA	-0.08735	-0.61113	-0.05825	-0.51451	-0.35778	-0.00523	-0.45907	-0.5045	-0.17657	-0.59245	0.072475
RPS4Y1	-0.33805	-0.60542	-0.36623	-0.88058	-1.01151	-0.51121	-0.64733	-0.61073	-1.11835	-0.89757	-0.83108
S100A12	-0.02082	-0.59803	-0.01776	-0.0003	-0.01132	-0.01513	-0.34403	-0.01994	-0.01164	-0.01795	-0.38539
RP11-160E2,6	0.040146	-0.58228	0.001217	0.033425	0.023134	0.007498	-0.47735	0.086425	0.015439	0.057035	-0.14707
HBB	-0.27162	-0.57901	-0.42143	-0.0805	-0.18455	-0.26904	-0.35703	-0.19303	-0.39244	-0.40739	-1.54275
CXCL8	-0.01563	-0.55789	-0.01072	-0.00257	-0.0135	-0.01619	-0.36086	-0.0141	-0.02855	-0.00374	-0.28296
IFI6	-0.0748	-0.51806	-0.04234	-0.07775	-0.10763	-0.05903	-0.46413	-0.04213	0.012442	-0.15377	-0.02774
JUN	-0.0277	-0.50568	-0.09677	-0.04612	0.030059	0.051437	-0.33091	-0.16688	0.027182	-0.14042	-0.60103
ANXA1	0.009415	-0.49954	-0.06818	-0.12625	-0.23584	-0.30096	-0.56137	-0.02527	-0.16936	-0.11231	0.000455
KLF6	-0.02768	-0.45227	-0.17831	-0.20592	-0.28337	-0.28096	-0.51578	0.028636	-0.07561	-0.08704	-0.61977
S100A8	-0.14057	-0.44849	-0.11278	-0.07178	-0.10799	-0.08568	-0.29212	-0.08668	-0.06876	-0.03266	-0.87371
LY6E	-0.09717	-0.44436	-0.20536	-0.3068	-0.19918	-0.35986	-0.67199	-0.13869	-0.11364	-0.47219	-0.06548
IFITM2	-0.25801	-0.42869	-0.31362	-0.2009	-0.06446	-0.20913	-0.42402	-0.28516	-0.24226	-0.17771	-0.17291
S100A9	-0.11506	-0.42501	-0.14755	-0.07712	-0.08213	-0.1259	-0.39238	-0.15309	-0.10861	-0.0868	-0.65966
TMEM107	0.052301	-0.40145	0.025751	-0.00798	0.006242	0.003876	-0.20014	0.07706	-0.05144	0.09937	-0.14375
RP11-347P5,1	-0.03807	-0.37468	-0.07984	-0.04045	-0.04709	-0.08692	-0.246	-0.10176	-0.04318	0.008946	-0.0684
PGAM1	-0.05904	-0.36854	-0.07365	-0.11555	-0.08676	-0.11482	-0.15902	0.000286	-0.04293	-0.09304	0.02707
MNDA	-0.01065	-0.36478	-0.00997	-0.01599	-0.00743	-0.01756	-0.34532	-0.00496	-0.01094	0	0.170001
C12orf57	0.083199	-0.35732	0.022689	0.121718	0.03638	-0.01636	-0.14399	-0.01747	-0.05365	0.1086	-0.17435
ARPC2	-0.02445	-0.34802	-0.10502	-0.18	-0.1458	-0.13159	-0.23643	-0.00225	-0.07596	-0.40833	-0.35121
MS4A6A	-0.01158	-0.34791	-0.0066	-0.01469	-0.0119	-0.00783	-0.3987	-0.02468	-0.00853	-0.01111	-0.09512
CTSD	-0.0117	-0.34772	-0.0278	-0.04441	-0.04367	-0.12059	-0.35214	-0.01386	-0.0451	-0.1888	-0.20726
PLAC8	-0.03157	-0.3477	-0.04307	0.036493	0.131231	0.025251	-0.38357	-0.16273	0.006259	0.04407	-0.02212
TNFSF13B	0.006793	-0.34617	-0.00489	-0.01773	-0.00699	-0.01261	-0.33659	0.004445	0.014939	0.011676	-0.02998
SNX3	-0.07258	-0.34548	-0.06724	-0.08702	-0.03	-0.06816	-0.27577	-0.29755	-0.08321	-0.1694	-0.19484
PFN1	-0.08006	-0.34447	-0.03599	-0.48541	-0.31437	0.070881	-0.16719	-0.35041	-0.14586	-0.68791	0.125604
SELL	-0.00997	-0.34444	-0.06318	-0.18066	-0.16525	-0.08727	-0.20435	-0.16044	-0.05529	0.189913	-0.35722
CLEC12A	-0.00353	-0.34226	-0.00135	-0.01054	-0.00825	-0.0175	-0.46685	-0.01599	0.005132	-0.02684	-0.05424
PTPRC	-0.10102	-0.33821	-0.09188	-0.18284	-0.08818	-0.21608	-0.32794	-0.08738	-0.11656	-0.0648	-0.31098
FCGR1A	-0.00088	-0.3336	-0.00112	0.001954	0	-0.00422	-0.21739	0	-0.00703	0	-0.05024
CD63	-0.02691	-0.33342	-0.08387	0.029693	0.049864	-0.09874	-0.35587	0.013748	-0.06418	0.068793	-0.18679
FCN1	-0.03267	-0.33252	-0.03093	-0.03816	-0.05493	-0.02862	-0.20056	-0.03581	-0.05361	-0.03968	-0.03948
ISG15	-0.05314	-0.33153	-0.13859	-0.07719	-0.05808	-0.09437	-0.50904	-0.10276	-0.04393	-0.29902	0.151742
GRN	-0.02017	-0.32794	-0.03671	-0.04229	-0.01881	-0.06066	-0.25371	-0.06992	-0.01184	-0.01353	-0.02752
VCAN	-0.02235	-0.3232	-0.0175	-0.01299	-0.01942	-0.00144	-0.20488	-0.02693	-0.00822	-0.04327	-0.23604
ARHGDIB	-0.15371	-0.32316	-0.2066	-0.14774	-0.18713	-0.20569	-0.30803	-0.1011	-0.26488	-0.21762	0.028466
PRELID1	-0.06092	-0.32312	-0.09139	-0.1191	-0.15069	-0.07263	-0.34331	-0.0526	-0.02179	-0.32007	0.131924
C1orf162	-0.02338	-0.31375	-0.10567	-0.01903	-0.06423	0.03453	-0.28591	-0.16679	-0.02498	-0.14465	0.045866
CST3	-0.02302	-0.3081	-0.01074	-0.05242	-0.01995	-0.00384	-0.18784	-0.04684	-0.02606	0.032206	-0.07113
ATP6V1G1	-0.04253	-0.30451	-0.03355	0.002859	0.000408	-0.0142	-0.28068	-0.11801	0.064875	-0.02427	0.361736
CPVL	-0.0072	-0.30401	-0.00305	-0.00948	-0.00647	-0.00631	-0.31859	0.001339	-0.00368	0.00815	0
LGALS1	-0.04485	-0.30226	-0.05528	-0.24692	0.003596	-0.25735	-0.09527	0.175048	-0.01866	-0.06048	-0.0569
PPT1	-0.06379	-0.3013	-0.05394	0.010419	0.005313	0.027791	-0.38351	-0.0017	-0.14522	0.004951	-0.16289
CD14	-0.00611	-0.29973	-0.0112	-0.01013	-0.00451	-0.01673	-0.31533	0.008197	-0.01299	0.012441	-0.15308
LCP1	-0.07783	-0.29963	-0.14908	-0.09603	-0.13815	-0.12849	-0.3429	-0.04155	-0.11958	-0.32249	-0.1639
IER2	-0.03855	-0.29421	-0.07572	-0.08477	-0.09864	0.008527	-0.30506	-0.05813	-0.02905	-0.39201	0.085147
ITGB2	-0.04538	-0.29303	-0.13537	-0.3112	-0.28759	-0.20102	-0.30316	-0.18018	-0.22803	-0.19555	-0.04059
APLP2	0.001497	-0.29045	-0.00871	-0.03513	0.011973	0.009508	-0.01528	-0.12767	-0.01329	0.046225	-0.15177
GCA	-0.00279	-0.28849	-0.00356	0.001593	0.002682	-4.65e-05	-0.16944	-0.04826	0.01657	-0.01741	-0.00582
MT2A	-0.11356	-0.28714	-0.21372	-0.587	-0.49314	-0.58631	-0.73178	-0.07433	-0.24695	-0.40063	-0.00017
EGR1	0.025147	-0.28069	0.025865	0.009405	0.016674	0.012785	-0.17733	-0.00434	0.006034	0.034039	0.029741
B2M	-0.05494	-0.27968	-0.04554	-0.20574	-0.13971	-0.14358	-0.3011	-0.11533	-0.04823	-0.22849	0.035646
GLRX	-0.02689	-0.27775	-0.0399	0.006219	-0.02477	-0.10324	-0.36086	-0.09242	-0.04032	-0.09413	-0.31967
FYB	0.083442	-0.27659	-0.04029	0.078254	-0.01771	-0.09972	-0.21584	-0.00415	-0.04971	-0.17607	-0.01751
CTSB	-0.03395	-0.2762	-0.04508	-0.0241	-0.05716	-0.00545	-0.28206	-0.03603	-0.00759	0.015156	0.007126
HNRNPA2B1	-0.07598	-0.27171	-0.15594	0.030267	-0.07107	-0.06759	-0.21862	0.106004	0.035754	0.072417	-0.45159
SERPINB1	-0.03064	-0.27103	-0.08453	-0.03882	-0.03795	0.026723	-0.20544	0.017	-0.03053	0.075144	-0.18166
FPR1	-0.00055	-0.27027	-0.00418	-0.00283	0.001245	-0.00197	-0.23251	-0.00331	-0.01483	0.010788	-0.15608
IQGAP1	-0.01373	-0.27006	-0.03623	0.044518	-0.06194	-0.03127	-0.08114	-0.06295	0.03888	-0.06736	-0.43978
PLSCR1	-0.01888	-0.26929	-0.03384	-0.01937	-0.02965	-0.05901	-0.26096	-0.00212	0.007405	-0.07992	-0.09401
CCL3	0.000262	-0.26883	-0.00214	0.060733	-0.00633	-0.04694	-0.2824	-0.00786	-0.01532	-0.23879	-0.03966
ANKRD28	0.004116	-0.26816	-0.0044	-0.05035	-0.01866	-0.01311	-0.03901	-0.00858	-0.00106	0.012552	-0.12243
ATP6V0E1	-0.08821	-0.2681	-0.18724	-0.07242	-0.17561	-0.25085	-0.28124	-0.11356	-0.18969	-0.106	-0.60314
DYNLL1	-0.04313	-0.26791	-0.05645	0.018823	-0.05115	-0.11562	-0.3677	0.027666	-0.08007	-0.29951	-0.36061
GLIPR2	-0.02818	-0.265	-0.00167	-0.09392	-0.06996	0.015694	-0.2266	-0.0106	-0.00917	-0.02759	-0.08998
HBA2	-0.12981	-0.26374	-0.20143	0.007136	-0.07571	-0.07349	-0.16461	-0.10432	-0.22013	-0.15066	-0.98857
CFL1	-0.15369	-0.26225	-0.19077	-0.1886	-0.1848	-0.20484	-0.17741	-0.13255	-0.1812	-0.20391	-0.05926
SERPINA1	-0.01936	-0.26175	-0.01037	-0.02803	-0.01435	-0.01831	-0.39397	-0.02054	-0.00578	-0.00679	-0.19028
LINC00936	-0.03782	-0.26107	-0.05772	-0.01705	-0.05423	-0.02874	-0.40215	0.051437	-0.00652	-0.0163	-0.11442
TSPO	-0.01342	-0.261	-0.03236	0.059927	0.058785	-0.19672	-0.2315	0.001817	-0.01248	-0.00113	-0.15765
ARPC1B	-0.06841	-0.26067	-0.1649	-0.04695	-0.14179	-0.21557	-0.2615	-0.10821	-0.11169	-0.30606	0.401861
ACTR2	-0.01679	-0.25984	-0.00149	-0.03608	0.003614	-0.01892	-0.07606	-0.01747	0.004434	-0.12044	0.16722
SELT	-0.01558	-0.25862	-0.09079	-0.0347	-0.04883	-0.06376	-0.21988	0.034927	-0.11702	-0.14889	0.009534
ARPC5	-0.05163	-0.25636	-0.11226	-0.19067	-0.14084	-0.01988	-0.31329	-0.11002	-0.10049	-0.09326	-0.25658
NFKBIZ	-0.02128	-0.25598	-0.05232	0.028508	0.025721	0.007304	-0.1517	0.005768	0.011968	0.058684	0.028321
MYL12A	-0.146	-0.25535	-0.19394	0.103093	0.023694	0.105154	-0.27089	-0.20468	-0.13873	-0.0196	0.136142
MARCH1	0.000996	-0.25314	-0.00062	-0.00251	-0.00186	-0.00205	-0.20283	-0.00338	0.004438	0	-0.29771
AP1S2	-0.01809	-0.25257	-0.03737	-0.00992	-0.03638	-0.00917	-0.15591	-0.09563	-0.00479	-0.04237	-0.27887
LITAF	0.013698	-0.25018	-0.00033	-0.27348	-0.22969	-0.30128	-0.21735	0.097159	0.066238	-0.2803	-0.00036
RPS2	0.025797	-0.24906	0.099608	-0.54261	-0.4026	0.289852	0.082666	-0.45818	0.022693	-0.71061	0.355318
ANXA2	-0.02223	-0.24733	-0.15348	0.015275	0.050671	-0.09174	-0.31092	0.101358	-0.00533	0.035632	-0.15176
IFI16	-0.02757	-0.24646	-0.06016	-0.11105	-0.06757	-0.03897	-0.244	-0.08488	-0.08835	-0.2673	-0.2284
FCGR1B	-0.00188	-0.24533	0	-0.00123	0	0	-0.21308	0	0	0	0
TPM3	-0.09836	-0.24465	-0.12817	-0.27274	-0.09755	-0.23809	-0.30888	-0.12141	-0.05122	-0.1653	0.017194
FGL2	-0.01092	-0.24302	-0.01282	-0.03162	-0.02081	-0.03485	-0.34816	-0.0026	-0.00954	-0.02879	-0.18341
PTCH2	0.019781	-0.24095	0.017405	-0.00358	0.020341	-0.01747	-0.02575	0.028453	-0.00052	0.013278	0.033493
TPI1	-0.15894	-0.24075	-0.18374	-0.02371	-0.14	-0.12452	-0.21995	-0.0065	-0.15865	-0.06363	-0.11604
TSC22D3	-0.01275	-0.24047	-0.04696	-0.34914	-0.3131	-0.15542	-0.34036	-0.09146	0.146562	0.07046	-0.19507
LYZ	-0.14827	-0.23887	-0.14122	-0.16871	-0.17133	-0.14199	-0.3176	-0.17792	-0.14588	-0.12703	-0.21279
BLOC1S1	-0.02685	-0.23831	-0.06056	0.017879	-0.03877	-0.12445	-0.27652	-0.04217	-0.06652	0.174492	-0.1674
KCTD12	-0.00432	-0.23821	-0.00416	-0.00158	-0.00085	-0.00224	-0.11534	0.001718	0	0.014293	0
FCGR2A	0.002489	-0.23782	-0.00418	-0.00585	-0.00883	-0.01418	-0.20571	-0.02555	0	-0.01152	-0.02627
CTD-3252C9,4	0.005454	-0.23724	0.028259	-0.00142	0.012419	0.038685	-0.14597	0.013959	-0.01294	0.038493	0.012263
ALDOA	-0.14843	-0.23719	-0.16227	-0.08203	-0.05622	-0.09002	-0.17546	-0.05768	-0.32644	-0.09372	-0.23675
CD99	-0.16919	-0.23518	-0.25486	-0.43786	-0.38204	-0.3607	-0.19	-0.01138	-0.10127	-0.35587	-0.27964
PGK1	-0.04218	-0.23472	-0.10045	-0.06807	-0.11393	-0.04486	-0.04424	-0.11165	-0.08793	-0.15187	-0.34225
PLBD1	-0.00573	-0.23443	-0.00301	-0.00123	-0.0055	-0.00282	-0.0741	0.009881	0	0	-0.07894
SH3BGRL3	-0.23479	-0.23373	-0.14089	-0.18529	-0.27508	-0.23287	-0.0785	-0.04401	-0.11081	-0.29943	0.216787
VAMP5	-0.04931	-0.23325	-0.11343	-0.0438	-0.08375	-0.04544	-0.39193	-0.07009	-0.28322	-0.1647	0.066152
POMP	-0.0431	-0.23322	-0.05926	-0.04329	-0.08375	-0.07775	-0.25715	-0.06046	0.02342	-0.25991	-0.11779
TMEM167A	-0.0077	-0.2316	-0.02049	0.016277	-0.01877	-0.04305	-0.13062	0.00759	-0.03162	-0.07228	-0.19939
MPEG1	-0.00952	-0.2296	-0.00663	-0.00591	-0.00682	-0.00222	-0.28482	-0.05327	0.00469	0	-0.09529
SUB1	-0.06849	-0.22939	-0.1314	-0.12075	-0.15118	-0.17251	-0.28856	-0.04008	-0.19958	-0.15827	-0.36651
SUMO1	-0.03765	-0.22861	-0.05635	-0.11081	-0.05197	-0.09103	-0.15323	-0.07566	0.0346	-0.16118	0.195855
TMEM59	-0.01404	-0.22772	-0.0252	-0.05558	-0.08442	-0.09196	-0.24044	0.053454	-0.03853	-0.00968	-0.28074
RP11-386I14,4	-0.00027	-0.22731	-0.00166	-0.00165	-0.07711	-0.03657	-0.21471	0.051109	0.024522	-0.06263	-0.02144
DUSP6	0.009757	-0.22725	-0.00062	-0.00403	0.008458	-0.00495	-0.12622	-5.2e-05	-0.00688	-0.03986	-0.12883
FCER1G	-0.01512	-0.2272	-0.01746	-0.00351	0.00672	0.29854	-0.22454	-0.06239	0.074171	-0.13539	-0.13526
TPP1	0.009245	-0.22634	-0.00799	-0.02979	0.002931	-0.02029	-0.14295	-0.00952	-0.00578	0.103868	-0.20103
PKM	-0.11113	-0.22627	-0.20205	-0.01861	-0.08035	-0.10183	-0.25039	0.058677	-0.13276	-0.06534	0.226079
EVI2B	-0.0645	-0.22571	-0.12115	-0.01952	-0.09696	-0.05524	-0.14166	0.007509	0.009846	-0.08126	0.112191
IFI44L	-0.04097	-0.22459	-0.11577	-0.05659	-0.0772	-0.05867	-0.2634	-0.09288	-0.03353	-0.1778	-0.43809
SRP14	-0.035	-0.2242	-0.04416	0.082539	0.002677	0.012499	-0.18646	0.059853	0.066045	-0.03811	0.138143
SLC7A7	-0.00099	-0.22417	-0.01019	-0.0093	-0.00895	0.00556	-0.27295	0.031567	-0.02035	-0.0123	-0.16173
LY96	-0.0133	-0.22402	-0.00806	-0.0013	-0.02056	-0.00313	-0.17631	-0.03704	-0.02211	-0.01	-0.21423
C14orf2	-0.0804	-0.22373	-0.11613	-0.05962	-0.09706	0.002748	-0.13684	-0.1294	-0.13665	0.040944	0.302814
CFD	-0.00943	-0.22363	-0.00185	-0.00143	0.009133	0.005088	-0.12225	-0.00641	0.004532	-0.01679	0.034482
HMGB2	-0.00107	-0.22341	0.023914	-0.08148	-0.07584	-0.08688	-0.13962	0.005078	-0.01993	-0.17322	0.42916
NCF1	0.01458	-0.22252	0.049576	0.014062	-0.00302	-0.00063	-0.11472	-0.28114	0.009462	0.036813	0.018903
RAB31	-0.00152	-0.22175	0.001162	-0.00098	-0.00774	-0.00642	-0.06957	0.04767	-0.00638	-0.03348	-0.09682
STK17B	0.050719	-0.22086	0.058114	-0.01427	0.016263	0.041384	-0.06904	0.086107	-0.06888	0.108416	0.392626
SH3BGRL	-0.06251	-0.2189	-0.04832	-0.07185	-0.00215	-0.0086	-0.10817	-0.1256	-0.13099	-0.03856	-0.1181
MOB1A	0.013224	-0.21852	-0.03863	-0.11446	-0.04134	-0.04141	-0.15994	0.026729	-0.00739	-0.0371	-0.05085
MBOAT7	-0.01282	-0.21832	-0.02393	-0.01367	-0.01445	-0.00268	-0.11088	0.006876	-0.00993	-0.02125	-0.08254
S100A11	-0.0832	-0.21686	-0.26227	-0.04984	-0.21282	-0.27931	-0.32625	-0.05442	-0.07301	-0.16135	-0.26898
SUMO2	-0.03194	-0.21683	-0.07315	-0.06098	-0.02182	-0.13149	-0.17806	-0.02207	0.014743	0.023066	-0.33032
NDUFA4	-0.04496	-0.21641	-0.07563	-0.02891	0.046943	-0.03727	-0.25312	-0.04145	-0.05878	0.047321	-0.14012
RAP1A	0.006387	-0.21625	-0.08802	-0.01261	-0.06212	-0.08779	-0.15396	0.024016	-0.14086	0.151523	-0.23748
NAPRT	-0.05589	-0.2159	-0.03818	-0.01949	-0.01034	-0.02584	-0.19098	-0.02093	0.00064	-0.05385	0.056361
MYL12B	-0.16145	-0.21579	-0.22212	0.097448	-0.1477	-0.14404	-0.2365	0.026185	-0.11889	-0.1887	-0.31253
LDHA	-0.03018	-0.21567	-0.1003	-0.22125	-0.18078	-0.05628	-0.25024	-0.10583	0.044473	-0.10047	-0.33062
WDR74	0.008674	-0.21546	-0.03109	0.031979	0.016538	0.029819	-0.11097	0.026781	0.086211	-0.01282	-0.02602
ZFP36	0.113652	-0.21436	0.249757	0.136032	0.184104	0.185922	-0.1339	0.372178	0.263429	0.065272	0.678503
UQCR11	-0.06497	-0.21103	-0.08857	-0.1484	-0.02268	-0.10185	-0.21017	-0.13005	0.007893	-0.07211	-0.24482
ENO1	-0.18229	-0.2108	-0.15846	0.022406	-0.16975	-0.10418	-0.29282	-0.10991	-0.24429	-0.189	-0.4718
LTA4H	-0.01494	-0.20915	-0.01708	-0.02735	-0.01657	-0.02513	-0.12762	-0.04501	-0.00335	-0.00409	-0.19241
AIF1	-0.00833	-0.20888	-0.03247	-0.01494	-0.05784	-0.03905	-0.20432	-0.0098	0.012499	0.072411	-0.30916
GLTSCR2	-0.29737	-0.20837	-0.18459	-0.17637	-0.08599	-0.11254	-0.22376	-0.54073	-0.09008	-0.44603	-0.27616
POLR2L	-0.02625	-0.20805	-0.06818	-0.02812	-0.07702	0.003109	-0.24463	0.008708	0.001081	-0.02126	0.003727
PRR13	-0.07872	-0.20789	-0.14066	-0.13958	-0.13678	-0.11511	-0.08434	-0.12488	-0.08956	-0.10032	0.226187
GM2A	-0.017	-0.20776	-0.02029	-0.00961	-0.0082	-0.0125	-0.07461	-0.11633	-0.01035	-0.01648	-0.19439
CTSH	-0.00249	-0.20689	-0.02534	0.022512	-0.02729	-0.02029	-0.30828	0.038486	-0.01514	0	-0.24489
TRAPPC1	-0.07566	-0.20647	-0.10358	-0.08528	-0.09267	-0.14359	-0.24924	-0.07847	-0.01489	0.056843	-0.24722
TXN	-0.04131	-0.20614	-0.07032	-0.0532	-0.10078	-0.0328	-0.11026	0.036501	-0.05497	0.019698	0.268486
COX6A1	-0.10387	-0.20541	-0.14358	-0.03719	-0.22451	-0.2393	-0.20931	-0.02258	-0.21063	0.043888	0.121121
NEDD8	-0.06016	-0.20501	-0.10324	0.067536	-0.13834	-0.08839	-0.26996	-0.11913	-0.12826	-0.01504	-0.43783
HLA-DPA1	-0.09018	-0.20475	-0.10844	-0.25161	-0.33136	-0.48474	-0.32235	-0.20295	-0.22515	-0.42149	-0.34469
RHOA	-0.08266	-0.2033	-0.10832	-0.0576	-0.1079	-0.14566	-0.28652	-0.15578	-0.09491	-0.10498	-0.17043
PSME1	-0.10162	-0.19991	-0.21997	-0.13872	-0.26783	-0.17486	-0.42157	-0.08215	-0.08708	-0.30627	-0.33186
RTN3	-0.0118	-0.19897	-0.0754	-0.05693	-0.03875	0.003683	-0.16692	0.004037	-0.06422	-0.00171	0.108944
MGST1	9.73e-05	-0.19868	-0.00107	-0.00159	-0.00401	-0.00219	-0.02346	-0.00762	-0.00556	0	-0.05024
MYADM	0.012236	-0.19862	0.016623	0.014062	-0.00164	0.010337	-0.04803	-0.02133	0.019962	0.09001	-0.2828
SNX2	-0.0035	-0.19826	-0.02199	0.055381	-0.00773	-0.02963	-0.19834	0.012313	-0.06224	-0.00885	-0.16482
CAPZA2	-0.03038	-0.19772	-0.06278	-0.05986	0.001145	-0.02998	-0.15258	-0.03924	0.017328	0.072943	-0.16223
EIF4E3	-0.01944	-0.19752	-0.03239	-0.02694	-0.01968	-0.03774	-0.05229	-0.0038	-0.0076	-0.0185	0
LILRA5	-0.00429	-0.1974	-0.00035	0.003252	0.001401	-0.0013	-0.11	0	0	0	0.023978
GLIPR1	0.00324	-0.19723	-0.03029	0.039093	-0.01707	-0.04361	-0.07196	-0.01518	0.018095	-0.06277	-0.13773
TYMP	-0.00423	-0.19615	-0.00122	-0.01861	-0.02679	-0.04573	-0.19558	0.009924	-0.00799	-0.07982	0.011112
SERF2	-0.06221	-0.19607	-0.09696	0.011526	-0.09353	-0.06879	-0.04771	-0.02853	-0.1174	-0.13492	0.397845
RPL17	-0.07518	-0.19599	-0.13153	-0.05576	-0.04	-0.11463	-0.02935	-0.16817	-0.13799	0.034614	-0.04086
SKP1	-0.09185	-0.19599	-0.13547	-0.12396	-0.1176	-0.24592	-0.21728	-0.02096	-0.21768	0.003655	0.195994
ATP6V0D1	-0.0043	-0.19536	-0.03994	-0.06062	-0.02457	-0.03323	-0.14886	0.020084	-0.00276	-0.15359	0.030122
CD68	-0.00951	-0.19478	-0.00059	-0.0069	-0.01299	-0.00865	-0.22178	0.008324	-0.04197	0	0.08154
ICAM3	-0.1144	-0.19435	0.010116	-0.01398	-0.04635	-0.05511	-0.11608	-0.13282	-0.06222	0.149889	-0.28493
IFI44	-0.028	-0.19412	-0.07121	-0.03163	-0.01862	-0.01145	-0.16971	-0.03918	-0.00833	-0.12688	0
NPC2	-0.10101	-0.19389	-0.07398	0.023814	0.010155	-0.02005	-0.27281	-0.05612	-0.07017	-0.09209	0.260166
CFP	-0.01457	-0.19223	-0.02232	-0.00395	-0.01039	-0.0052	-0.22254	0.008468	-0.01293	-0.02407	-0.0555
H2AFY	0.014002	-0.19208	-0.00882	-0.02437	-0.05804	0.042473	-0.23076	-0.08901	-0.0248	-0.19919	-0.08244
SMDT1	-0.26809	-0.19167	-0.27098	-0.04078	-0.13913	-0.00089	-0.25484	-0.31228	-0.24455	-0.02396	-0.16667
TNNT1	-0.00205	-0.19089	-0.00107	0	-0.00172	0	-0.16008	0	0.003901	0	-0.07894
BLVRA	-0.02685	-0.19029	-0.02783	0.020428	-0.03899	-0.0004	-0.14531	0.012892	-0.02063	-0.04873	0
SERP1	-0.01905	-0.19004	-0.03681	-0.04494	-0.04959	0.05562	-0.08972	-0.12993	0.038395	-0.10096	-0.33507
CSF2RB	-0.00134	-0.18999	0.00315	-0.00139	-0.00188	-0.0023	-0.15694	-0.01879	0	0	0
PAK1	-0.00719	-0.18981	-0.01492	-0.01321	-0.01839	-0.03266	-0.21364	-0.00775	-0.01936	0.010152	-0.07002
MTDH	-0.08157	-0.18979	-0.15502	-0.07808	-0.09405	-0.06312	-0.12194	-0.1086	0.012721	-0.2354	-0.36436
HLA-A	-0.31676	-0.18916	-0.21511	-0.23047	-0.20337	-0.24253	-0.42939	-0.2795	-0.34462	-0.4317	-0.3497
ITM2B	-0.07978	-0.18903	-0.05939	-0.21383	-0.12932	-0.11938	-0.21507	-0.12807	-0.04116	-0.51617	0.050651
CLIC1	-0.14009	-0.18828	-0.15121	-0.11396	-0.07528	-0.12275	-0.34205	-0.19567	-0.12581	-0.13279	0.018027
DBI	-0.0683	-0.18825	-0.08744	-0.11377	-0.15945	-0.13471	-0.19177	-0.20252	-0.03182	-0.15634	-0.00937
TUBA1A	0.024698	-0.18803	-0.02214	0.090382	-0.02884	0.039341	-0.13978	-0.02025	0.187351	-0.00249	-0.37293
CD302	-0.0008	-0.18734	-0.00042	-0.00845	-0.00736	-0.00049	-0.1024	0.005387	-0.002	0	-0.05024
UBE2D1	-0.01406	-0.18655	-0.01284	-0.02392	0.003502	0.010849	-0.11499	-0.02557	0.002026	-0.03232	-0.05842
VPS29	0.002237	-0.18624	-0.02207	0.061649	-0.04423	-0.02846	-0.10249	0.030481	-0.04118	-0.03129	0.201503
PSMA7	-0.08365	-0.18571	-0.17672	0.04451	-0.16085	-0.1053	-0.42227	-0.00326	0.012611	-0.24975	-0.45194
TMBIM4	-0.05645	-0.18561	-0.00653	0.046407	-0.01132	-0.07873	-0.11912	-0.01399	-0.10015	0.057724	0.001193
EPSTI1	-0.04187	-0.18553	-0.08073	-0.062	-0.08244	-0.07544	-0.26352	-0.0869	-0.01492	-0.12396	0
COX7B	-0.08473	-0.18531	-0.1091	-0.00299	-0.10553	-0.13434	-0.27061	-0.05001	0.003371	-0.12219	-0.28324
BST1	-0.00042	-0.18528	0.001342	-0.00143	-0.00397	0.00426	-0.0917	-0.00629	0	-0.01429	0
DDT	-0.09806	-0.18491	-0.18606	-0.02164	-0.1149	-0.14241	-0.30985	-0.09732	-0.15094	0.079138	-0.17831
SARAF	0.042701	-0.183	0.024855	-0.07577	-0.10788	-0.05512	-0.13862	-0.01241	-0.03003	-0.37318	0.178418
LILRB4	-0.00135	-0.183	-0.00091	0	-0.00388	0	-0.15256	-0.01628	-0.0082	0	-0.05424
ACTB	-0.11063	-0.1826	-0.12197	0.032283	-0.03496	0.024922	-0.1324	-0.14338	-0.21535	-0.15178	-0.09575
H2AFJ	0.0151	-0.18209	0.004376	-0.00251	0.033578	-0.01932	-0.09091	-0.0196	0.076199	0.099739	-0.27024
CD55	0.016978	-0.18137	0.028029	-0.02888	-0.02373	-0.00421	-0.1469	-0.02222	-0.101	-0.09353	0.067177
ATP5C1	0.003632	-0.18133	-0.01715	-0.02444	-0.11213	0.025681	-0.23203	-0.01368	-0.13927	-0.13633	0.022138
HMGB1	0.013274	-0.18106	-0.06647	-0.00487	-0.00023	-0.00877	-0.11243	0.024671	0.036769	-0.02841	0.208082
CALM2	-0.07752	-0.18096	-0.13231	0.022402	-0.13285	-0.16143	-0.27014	-0.18647	-0.21888	-0.17041	-0.52814
EFCAB2	0.006376	-0.1804	-0.02087	-0.00546	-0.0192	-0.01592	-0.0071	-0.01285	0.016242	0.007619	0.104062
CAPG	0.005068	-0.18007	-0.04216	-0.00111	0.019999	-0.00475	-0.17984	-0.07137	-0.01664	0.277103	-0.14853
CHCHD2	-0.11411	-0.17999	-0.13858	-0.10897	-0.13878	-0.16673	-0.10736	-0.06143	-0.08445	-0.24831	0.152478
XAF1	-0.00926	-0.1799	-0.03629	-0.05824	-0.03288	-0.09266	-0.14001	-0.02391	-0.0028	-0.10772	-0.36194
DPYSL2	0.003367	-0.17953	-0.0071	-0.01723	8.07e-05	0.000535	-0.09475	-0.00187	0.00935	0.030817	0.034482
F13A1	-0.00337	-0.17923	-0.00375	-0.00589	-0.00667	-0.00693	0.0085	-0.00479	-0.00727	-0.01468	0
FKBP1A	-0.06514	-0.17748	-0.07528	-0.02257	-0.13402	-0.05658	-0.1084	-0.05823	0.014188	0.110479	-0.03064
FBXL5	-0.02311	-0.17744	-0.02998	0.003476	-0.02799	-0.0367	-0.09027	-0.05563	0.088534	0.073423	0.046311
ATP6AP2	-0.00958	-0.17638	-0.07759	0.042551	-0.0793	-0.03001	-0.14584	-0.04983	-0.05912	-0.03515	-0.23715
COPE	-0.05288	-0.17636	-0.13014	-0.07398	-0.1173	-0.06859	-0.21853	-0.10802	-0.0547	-0.09316	-0.23143
UBE2D3	0.012525	-0.17632	-0.07474	-0.04435	-0.06306	-0.05145	-0.13279	0.010358	0.049629	-0.17236	-0.48447
EIF3F	-0.13876	-0.17541	-0.09074	-0.22321	-0.32235	-0.12249	-0.18323	-0.2299	-0.07555	-0.44658	-0.08727
LAPTM4A	-0.02242	-0.17498	-0.05618	-0.09601	-0.05052	-0.03117	-0.11213	0.008747	-0.01953	-0.10119	-0.07981
ACSL4	-0.0148	-0.17493	-0.02755	-0.03292	-0.02398	-0.03519	-0.13808	-0.02059	-0.02461	-0.04035	-0.05024
GABARAPL2	-0.05105	-0.17465	-0.036	0.009708	0.057307	0.018257	-0.13929	-0.00115	-0.10598	0.06541	0.110986
VAPA	0.061859	-0.17436	-0.04515	-0.07279	-0.03958	-0.0421	-0.09451	-0.04976	-0.1479	-0.19873	0.202451
BLVRB	-0.02311	-0.17416	-0.01305	-0.00831	8.03e-05	0.005995	-0.27576	-0.01123	0.001039	-0.00012	-0.09202
GSTO1	-0.05288	-0.17353	-0.032	0.036324	-0.03265	-0.00966	-0.13399	-0.01116	-0.11143	-0.04231	-0.00262
PSME2	-0.05487	-0.17344	-0.13223	-0.09025	-0.20356	-0.18433	-0.42519	-0.24827	-0.14432	-0.37029	0.280776
RNU12	0.064345	-0.17312	0.017959	-0.0059	0.021561	0.038946	-0.06305	0.037153	-0.00682	0.069597	0.043396
S100A10	-0.06938	-0.17308	-0.13391	-0.00902	-0.11047	-0.21056	-0.3983	0.018341	-0.25476	-0.10742	-0.17479
GAPDH	-0.16196	-0.17306	-0.14966	-0.1641	-0.26639	-0.15315	-0.10754	0.122882	-0.28801	-0.04404	0.086514
TBCA	-0.13084	-0.17221	-0.22891	-0.13475	-0.14457	-0.15627	-0.29833	-0.10962	-0.13878	0.022647	-0.09824
CLU	-0.01018	-0.172	-0.01283	0.012222	0.003411	-0.00446	-0.07587	-0.00314	-0.0032	0.052785	-0.07114
CLEC4E	-0.00506	-0.17074	-0.0014	-0.0015	0	-0.00115	-0.10178	-0.00722	0	0	0
TMBIM6	-0.05558	-0.1705	-0.12725	-0.13951	-0.0201	-0.18036	-0.14651	-0.06121	-0.01859	-0.18987	-0.18704
COX7A2	-0.04446	-0.16974	-0.09043	-0.03738	-0.01941	-0.10577	-0.12646	-0.10899	-0.03465	0.038876	-0.25045
MYH9	-0.00115	-0.16966	-0.04981	-0.00023	-0.07609	-0.03015	-0.16547	0.093369	-0.00974	-0.23432	0.153208
ITGAM	-0.00324	-0.16946	-0.00469	-0.02101	-0.01548	-0.03307	-0.04769	0.006134	-0.00515	0.050272	0.025271
UCP2	0.01565	-0.16939	-0.09915	-0.07169	-0.12288	-0.0542	-0.16046	-0.09833	-0.04733	0.0431	0.407097
C4orf3	0.013096	-0.16937	-0.05572	-0.08098	-0.03998	-0.03839	-0.20686	-0.01059	-0.06676	-0.06746	0.239461
STAT1	-0.0189	-0.16882	-0.02362	-0.00964	-0.11877	-0.1065	-0.15273	-0.02539	0.002391	-0.1377	-0.01441
FAM49B	-0.04692	-0.16819	-0.00964	-0.05756	-0.01406	-0.04449	-0.11308	-0.05946	-0.03653	-0.14262	-0.11922
ASGR1	-0.00352	-0.16796	-0.00049	-0.0027	-0.00554	0	-0.12616	-0.00355	0	0	-0.07414
ACTR3	-0.02853	-0.16715	-0.17027	0.063986	-0.02401	0.096958	-0.20732	-0.09084	-0.14359	0.148547	0.012055
OSTF1	0.009627	-0.16659	0.004092	-0.00571	-0.00808	0.003094	-0.12449	-0.03135	-0.02185	-0.13711	-0.11072
XRN2	0.001018	-0.16506	-0.0453	0.013443	0.01226	-0.04163	-0.09829	0.070079	0.047344	-0.03674	0.020995
APOBEC3A	-0.00617	-0.1649	-0.00613	-0.01006	-0.01109	-0.00215	-0.49197	-0.004	-0.01089	-0.01015	0
ETS2	-0.00773	-0.16483	-0.00347	0.001397	-0.00193	0.003369	-0.06013	0.003752	-0.00781	0	-0.07
XRCC5	-0.02925	-0.1638	-0.08804	-0.01151	-0.00644	-0.01786	-0.0304	-0.0792	-0.04503	0.030642	-0.14598
LGALS9	-0.01796	-0.16376	-0.07146	-0.022	-0.02808	0.005222	-0.29414	-0.02973	-0.01605	-0.14018	-0.06356
BST2	0.02294	-0.16374	-0.04999	-0.03525	-0.05233	-0.08848	-0.24877	0.007428	-0.07571	-0.2388	0.101785
NFKBIA	-0.09748	-0.16357	-0.14833	-0.07552	-0.04004	0.07407	-0.16815	-0.22855	-0.21933	-0.28455	-0.64298
ASGR2	-0.00118	-0.16315	0	0	-0.00195	-0.00489	-0.04885	0	0.004304	0.011317	-0.05024
PSMA4	-0.04784	-0.16298	-0.06575	-0.00641	-0.02437	-0.11228	-0.41678	-0.09352	-0.07885	0.020152	-0.27526
WDR1	0.003565	-0.16297	-0.09615	-0.06007	-0.02066	0.046776	-0.10149	0.031741	-0.01011	0.011634	0.137704
HNRNPK	-0.05621	-0.1628	-0.11757	-0.06998	-0.06284	-0.04444	-0.13225	-0.20482	0.106428	-0.15068	-0.23704
RSL24D1	-0.1116	-0.16266	-0.0318	-0.08519	-0.13856	0.014802	-0.02031	-0.0728	0.019912	0.007282	0.064996
RBMX	-0.08031	-0.16237	-0.13255	0.001704	-0.07124	0.009721	-0.11186	-0.02579	-0.03081	-0.05	-0.12907
ATG3	-0.02203	-0.1619	-0.03483	-0.06725	-0.05714	-0.02913	-0.19362	-0.02908	0.032168	-0.0218	-0.41127
FAM105A	-0.00163	-0.16187	-0.00762	-0.03384	-0.02818	0.021172	-0.08214	-0.01144	0.007286	-0.02246	-0.05213
CALM1	0.060645	-0.16169	0.01557	0.120868	0.003953	-0.01027	-0.23974	0.066554	-0.05227	0.09378	-0.07221
SDCBP	-0.00602	-0.1612	-0.0228	-0.04207	0.017388	-0.05788	-0.20059	-0.0401	0.061468	-0.12546	0.104187
HMGN3	-0.00399	-0.16119	-0.01133	-0.00986	0.035406	-0.11861	-0.08126	-0.07711	-0.12203	-0.1352	0.044058
CAPZA1	0.034746	-0.16118	-0.05037	-0.10254	-0.10386	-0.08331	-0.10489	-0.13913	0.025019	-0.16332	0.114937
NOP10	-0.03919	-0.16039	-0.06688	0.07235	-0.05761	-0.09084	-0.18042	-0.07593	-0.10831	-0.11589	-0.0248
SPCS1	-0.0853	-0.16038	-0.11428	-0.06609	-0.04429	-0.09157	-0.24338	-0.15724	-0.00708	-0.01769	0.330545
RPPH1	-0.00134	-0.16029	-0.00394	-0.00258	0.012303	-0.01034	-0.06604	0.026081	0.005606	0.00653	-0.13662
CNBP	-0.03753	-0.16027	-0.13262	-0.10611	-0.13289	-0.05327	-0.17828	0.044523	0.021474	-0.23634	-0.03443
RNF213	0.001232	-0.15914	-0.00582	-0.00356	-0.08626	0.015172	-0.21558	-0.07967	0.038627	-0.2448	0.115836
VDAC2	-0.0606	-0.15909	-0.10322	-0.02548	-0.06227	-0.06311	-0.06806	-0.04282	-0.08885	0.069377	-0.12511
GNG5	-0.09972	-0.15904	-0.0826	-0.00401	-0.145	-0.11648	-0.18963	-0.19387	-0.15303	-0.2675	-0.37415
ATP5F1	-0.03943	-0.15876	-0.07805	0.004533	-0.03099	-0.00339	-0.09319	-0.11315	-0.09057	-0.10338	-0.08234
SP100	-0.01119	-0.15875	-0.07658	-0.10535	-0.063	-0.11415	-0.13769	0.046597	-0.08704	-0.18083	-0.33257
PPA1	-0.0574	-0.15863	-0.06899	-0.00547	-0.16732	-0.02593	-0.09584	-0.17552	-0.05885	-0.02152	-0.11163
ERH	-0.03368	-0.15854	-0.06708	-0.04502	-0.04813	-0.16492	-0.10528	-0.06956	-0.0671	-0.12489	0.23285
15-sep	-0.03862	-0.1583	-0.14836	-0.05763	-0.01981	-0.11024	-0.1831	-0.16478	-0.03605	-0.2639	-0.47192
CD36	-0.00423	-0.15738	0.000288	-0.00175	1.69e-05	-0.00305	-3.32e-05	-0.01144	-0.00172	0	-0.07694
VPS28	-0.05214	-0.15733	-0.07563	0.012868	-0.07442	-0.1096	-0.30371	-0.02461	-0.04654	-0.07476	0.053847
PARP14	0.01238	-0.15714	0.00497	-0.02362	-0.03408	0.001874	-0.13605	-0.06399	-0.0439	-0.09906	-0.19164
ANXA5	0.005472	-0.15706	-0.04369	-0.09648	0.009271	-0.03009	-0.30903	0.047986	-0.03399	-0.02266	-0.03145
RBM3	-0.10303	-0.157	-0.16596	-0.09754	-0.20284	-0.10133	-0.09358	0.005602	-0.08491	0.056377	-0.06326
LAMTOR1	-0.03568	-0.15636	-0.0484	-0.00074	-0.03117	0.018583	-0.23251	0.033596	-0.12146	0.170992	0.100712
PSMA2	-0.06211	-0.15592	-0.07301	-0.10753	-0.01913	-0.07917	-0.2428	-0.03133	-0.1131	-0.15972	-0.27867
NDUFS5	-0.08503	-0.15591	-0.02638	-0.00221	-0.08408	-0.0452	-0.1827	-0.01386	-0.08571	-0.0246	-0.11149
SOD2	0.018783	-0.1555	-0.02907	-0.00685	-0.00738	-0.0031	-0.15673	0.024004	0.000435	0.001057	-0.2497
ALOX5AP	-0.08834	-0.15537	-0.21178	-0.22578	-0.18689	-0.16815	-0.01333	-0.16122	-0.00747	-0.22962	-0.0302
FLNA	-0.00352	-0.1552	-0.05566	-0.15647	-0.14765	0.043804	0.065941	-0.00838	0.006887	-0.25622	0.062263
CES1	-0.00286	-0.15498	-0.02537	-0.14074	-0.03196	-0.13567	-0.02365	-0.00772	0	-0.01015	-0.10718
UQCR10	-0.07834	-0.15421	-0.10811	-0.00592	-0.14593	-0.14465	-0.22598	-0.06523	-0.07396	-0.09935	-0.04297
HSBP1	-0.01496	-0.15416	-0.02668	0.021727	-0.01298	-0.03367	-0.29652	-0.00457	-0.03147	-0.0902	-0.17902
H2AFZ	-0.02222	-0.15374	-0.05052	-0.04383	-0.07453	-0.07144	-0.13309	-0.02682	-0.02945	-0.01262	-0.20791
AP3S1	-0.01468	-0.15367	-0.02999	-0.02335	0.023524	-0.04353	-0.11465	-0.01808	-0.02499	-0.02926	0.05408
GLUL	-0.01579	-0.15335	-0.03841	-0.08293	-0.02919	-0.08483	-0.35667	-0.03407	-0.02623	-0.13342	0.053153
SIRPA	0.000621	-0.15291	-0.00133	0.00178	-0.00157	-0.00011	-0.03542	0.00353	-0.01742	0	0
FAR1	0.002807	-0.15251	-0.0281	-0.0115	-0.01258	-0.0295	-0.11655	-0.01883	-0.04817	-0.02144	-0.07258
LINC00877	0	-0.15211	0	-0.00272	-0.00224	0	-0.20324	-0.00642	-0.00722	0	0
CD164	-0.05867	-0.15207	-0.10532	-0.0636	-0.03911	-0.0742	0.00065	-0.12404	-0.1146	0.016429	0.036681
MSN	-0.09387	-0.15203	-0.0958	-0.06353	-0.17843	-0.1416	-0.21354	-0.04073	-0.09876	-0.14599	-0.02291
SLC16A3	0.001636	-0.15186	-0.01888	-0.00793	-0.0068	-0.04437	-0.08418	-0.00478	0.000141	-0.10385	-0.11967
MINOS1	-0.06868	-0.15182	-0.08672	0.026003	0.018212	-0.00534	-0.15815	-0.10876	-0.14045	-0.05331	0.169243
CHP1	-0.01387	-0.15157	-0.02455	-0.03077	-0.03582	0.019162	0.003516	0.005282	-0.06104	-0.10089	0.090935
CRIP1	-0.00894	-0.15095	-0.09995	-0.22986	-0.22664	-0.10901	-0.11817	-0.03321	-0.16563	-0.08701	0.166473
ABRACL	-0.01941	-0.15084	-0.09385	0.070473	-0.12948	0.033473	-0.03831	-0.15159	-0.02386	-0.07554	0.088585
HNRNPC	-0.00584	-0.15035	-0.0447	0.030315	-0.06865	0.062492	-0.18513	-0.05603	-0.06142	-0.31372	0.251035
FOS	0.171748	-0.15013	-0.01003	0.099179	-0.06639	0.335242	-0.30244	0.065523	-0.05823	0.167028	-0.89966
USMG5	-0.03982	-0.14994	-0.02603	0.01044	-0.04356	-0.11328	-0.22953	0.003748	-0.10035	-0.16987	-0.29077
CKLF	-0.04166	-0.14986	-0.07623	0.056656	0.008232	0.020621	-0.12396	-0.01936	-0.02626	0.031565	-0.1973
ATP5J	-0.09954	-0.14983	-0.07445	-0.00472	-0.02118	-0.08794	-0.07518	-0.02274	-0.19924	-0.03007	-0.4277
DNAJC5	-0.02334	-0.14974	-0.0145	-0.03228	-0.02604	-0.02017	-0.08733	-0.00927	-0.02696	-0.02414	-0.05024
DYNLT1	0.049522	-0.14971	0.019605	-0.05157	-0.06195	-0.04159	-0.23119	-0.00948	0.073842	-0.20486	0.132707
FLOT1	-0.01507	-0.1496	-0.02382	0.042465	0.005971	-0.00962	-0.06217	-0.01176	0.010076	0.07088	-0.06919
METTL9	-0.02457	-0.14952	-0.02929	-0.03642	-0.01354	-0.04865	0.006584	-0.0419	0.054998	-0.00564	-0.2331
HSP90AA1	-0.01251	-0.1493	-0.09563	-0.00736	-0.02226	-0.18442	-0.3338	-0.04029	-0.03032	-0.05831	-0.17905
SCPEP1	-0.00231	-0.14897	-0.01495	-0.0044	0.007264	-0.0235	-0.04731	-0.06646	-0.01806	0.007555	-0.36101
NDUFC2	-0.03535	-0.14896	-0.03272	-0.09485	0.042173	-0.01398	-0.05555	-0.07448	-0.0585	0.057446	-0.13868
UQCRC1	0.00121	-0.14885	-0.00185	-0.02806	-0.034	-0.05937	-0.14369	0.0451	-0.05058	0.036006	-0.14228
YWHAE	-0.0452	-0.14882	-0.03056	-0.00708	0.005374	-0.05174	-0.05299	0.015522	0.021059	0.052002	-0.15057
OTUD1	-0.00287	-0.14864	0.002833	-0.00029	-0.02082	-0.01671	-0.13779	0.018383	-0.00306	0.012876	-0.01765
DPYD	-0.02545	-0.14854	-0.02971	0.008129	0.004712	-0.0162	-0.07881	-0.00383	0.027329	-0.01962	-0.05424
LDLR	-0.00058	-0.1484	-0.01899	-0.03996	-0.02595	-0.01613	-0.00153	-0.0037	-0.00077	-0.04083	-0.20234
ATP5B	-0.08249	-0.148	-0.11339	-0.01531	-0.06621	-0.09804	-0.29535	-0.14021	-0.13827	-0.03718	0.088062
PSMB8	-0.01761	-0.14798	-0.1359	-0.0012	-0.09427	-0.15889	-0.25597	-0.11245	-0.09554	0.066978	-0.31702
EVI2A	-0.01399	-0.14761	-0.05764	0.008456	0.013228	-0.0411	-0.12899	-0.06464	-0.01317	0.072425	-0.09366
CKAP4	0.001445	-0.14759	-0.005	0.003354	0.001086	0.004584	-0.03421	0.054961	0.008508	0	0.09591
NDUFB9	-0.03937	-0.14726	-0.09347	0.049125	-0.06889	-0.1492	-0.12932	-0.02788	-0.0523	-0.00626	-0.17557
FAM120A	0.016371	-0.14666	-0.01239	0.015593	0.00796	-0.00606	-0.08315	0.022806	0.070834	0.035288	-0.04912
SLC25A3	-0.08461	-0.14654	-0.15908	-0.11704	-0.09233	-0.12852	-0.14673	0.011572	-0.04237	-0.03989	0.054433
LTBR	-0.00751	-0.14653	-0.00762	-0.00647	-0.00982	-0.00825	-0.1402	-0.01754	0	-0.02179	0
COX7A2L	-0.11781	-0.14635	-0.08522	0.007627	-0.04976	-0.13495	-0.17383	0.030372	0.002959	-0.13322	0.254473
CPEB4	0.003638	-0.14539	-0.01093	-0.00217	0.014915	-0.00303	-0.01993	-0.03497	-0.00871	-0.01117	-0.06875
JAML	-0.03533	-0.14538	0.001144	0.016021	0.024967	0.016029	-0.14859	-0.03901	0.022871	-0.00564	-0.01818
PRDX5	-0.05443	-0.14524	-0.10315	0.076317	0.034111	0.089413	-0.22541	-0.16839	-0.06037	0.075312	-0.17723
ITPK1	-0.00874	-0.1449	-0.02015	-0.02234	-0.01996	-0.02927	-0.16931	-0.01984	-0.02004	-0.01248	0
MORF4L1	0.042697	-0.14451	-0.0023	0.159809	0.01575	0.029351	-0.01361	0.115084	0.097442	0.04544	0.125003
RTN4	0.031734	-0.14369	0.032869	0.015787	-0.02301	0.028411	-0.03256	0.010625	0.032437	-0.01699	0.047567
FNDC3B	-0.01686	-0.14347	-0.01564	-0.02464	-0.02805	-0.05088	-0.05183	0	0.008344	-0.07143	0
ARF5	-0.05141	-0.14326	0.00886	-0.05513	-0.07848	-0.04741	-0.15436	-0.05659	-0.12029	-0.18224	-0.2341
RASSF2	-0.00222	-0.14321	-0.00175	0.007007	-0.00497	0.006723	0.078208	0.010519	-0.00012	-0.02633	-0.0543
GNB1	-0.00224	-0.14317	-0.016	0.024807	-0.0394	-0.01194	0.070548	-0.00414	0.023174	-0.10725	-0.22737
SCP2	-0.00289	-0.14267	-0.1192	-0.11893	-0.11415	-0.08774	-0.17185	-0.09914	-0.04418	-0.22336	-0.24016
CD74	-0.24622	-0.14183	-0.25023	-0.34471	-0.37568	-0.36851	-0.17002	-0.21143	-0.33723	-0.60871	-0.01301
MX1	-0.02855	-0.14151	-0.09419	-0.03545	-0.0048	-0.05261	-0.17011	-0.02373	-0.03884	-0.09589	0.111427
SON	0.037307	-0.14141	-0.01257	-0.00218	-0.04703	0.02241	-0.0417	0.05009	-0.01251	-0.13398	-0.0494
ARRB2	-0.02994	-0.14136	-0.14431	-0.04528	-0.06157	-0.09983	0.064613	0.003705	0.029454	0.010963	-0.1882
CNIH1	-0.02269	-0.14118	-0.09885	-0.06509	-0.04871	-0.01937	-0.09815	-0.08034	0.029596	-0.07389	-0.04179
CASP4	-0.04365	-0.14111	-0.03433	-0.03029	-0.06998	0.00032	-0.23932	-0.13727	-0.02028	-0.0672	-0.16541
RNF130	-0.00688	-0.14099	-0.01481	-0.02446	-0.02275	-0.05032	0.051821	-0.0046	-0.01513	-0.02532	-0.04294
NPTN	-0.01381	-0.14097	-0.01057	-0.03173	-0.02125	-0.01825	-0.11594	-0.01417	0.00331	-0.01313	-0.05424
PRDX1	-0.03744	-0.14039	-0.1227	-0.01472	-0.01525	-0.00596	-0.10989	0.022132	-0.11799	-0.12379	0.050618
CTSA	-0.04417	-0.13983	-0.07291	0.001089	0.013017	-0.03624	-0.14178	0.037998	-0.14772	0.112982	-0.06729
AGFG1	-0.00828	-0.13983	-0.02012	-0.01306	-0.00557	-0.01732	-0.05064	-0.02921	-0.01518	-0.00086	-0.13
REEP5	-0.04726	-0.13906	-0.05285	-0.00813	-0.04722	-0.07226	-0.16521	-0.00456	-0.02079	-0.08053	-0.11405
IFI30	-0.00078	-0.13836	0.000753	0.010093	0.006576	-0.00217	-0.23983	0.025222	0.004661	-0.01113	0.027766
LAP3	-0.00677	-0.13789	-0.04267	-0.02188	-0.0118	-0.02702	-0.18119	-0.03943	-0.04291	-0.03588	0.093856
CPPED1	-0.00726	-0.13777	-0.00986	-0.00219	-0.01383	0.002118	-0.20289	-0.01236	-0.00612	-0.01568	-0.04367
EID1	-0.05101	-0.13766	-0.03762	-0.05348	-0.07136	-0.00812	-0.17601	-0.06866	-0.10633	0.253187	-0.18493
SQRDL	0.004134	-0.1376	-0.06216	7.15e-05	-0.01783	-0.06046	-0.14455	-0.02419	0.013267	-0.00749	-0.14462
IFI27L2	-0.02048	-0.13703	-0.01879	-0.02727	-0.0233	-0.12699	-0.18817	0.04497	-0.03158	-0.0031	-0.19896
ARPC4	-0.02013	-0.13697	-0.01216	-0.01082	-0.09209	-0.15136	-0.11183	-0.09896	-0.00685	-0.02482	0.125017
IL18	-0.00108	-0.13684	-0.00121	0	0	-0.03177	-0.09192	-0.01207	0	-0.09355	-0.05394
NUCB1	-0.06602	-0.13669	-0.0764	-0.00018	-0.09499	-0.09799	-0.09795	-0.02032	3.01e-05	-0.15181	0.029404
NQO2	-0.01855	-0.13642	-0.05374	-0.04105	-0.01493	-0.05592	-0.03859	-0.01622	-0.05638	-0.01126	0.022768
PRDX3	-0.01297	-0.13636	-0.05345	-0.05117	0.005467	-0.08777	-0.01836	-0.02628	-0.06616	-0.03114	-0.0492
AGTRAP	-0.03551	-0.13613	-0.01872	0.008903	0.023152	0.021183	-0.06824	-0.00756	-0.01571	-0.09756	-0.09392
RNASE6	-0.00656	-0.13603	-0.00252	-0.01239	-0.00742	-0.01894	-0.17174	0.012841	0	-0.00068	0.147816
NDUFB7	-0.00876	-0.13579	-0.06182	-0.00543	-0.01168	-0.04383	-0.21301	-0.03276	-0.12905	0.072932	-0.22838
ZFP36L2	0.223501	-0.13495	0.231011	-0.0119	0.019934	0.090221	-0.22816	0.115978	0.156098	-0.09686	-0.06572
CAP1	0.015927	-0.13481	-0.14202	-0.06099	-0.09863	-0.03855	-0.25376	-0.10438	-0.0646	0.069088	-0.64621
OAS2	-0.04283	-0.13478	-0.02626	-0.0102	-0.03659	-0.04922	-0.13318	-0.02048	-0.004	-0.03863	0.024947
RBMS1	0.016217	-0.13476	-0.00708	0.048222	-0.06536	0.045264	0.009822	0.015947	0.021101	-0.0126	-0.11303
SAP18	0.001178	-0.13445	0.031011	-0.04	-0.11263	-0.07207	-0.18983	-0.09086	0.047066	-0.15762	-0.12608
HMGN1	-0.18102	-0.13435	-0.19444	-0.20015	-0.23012	-0.07345	-0.06201	-0.27654	-0.07907	-0.28493	-0.0731
CD53	-0.05242	-0.13408	-0.18615	0.031523	-0.00536	-0.0816	-0.23431	-0.03622	-0.09304	-0.06867	-0.24004
C1orf43	-0.01811	-0.13402	-0.03787	-0.05773	-0.00328	-0.04772	-0.19231	0.022006	-0.00174	0.003388	0.137014
SP1	-0.02361	-0.13391	-0.01997	-0.01423	-0.01257	-0.03169	-0.06855	-0.0309	-0.01376	0	-0.08343
SCAF11	0.062236	-0.13351	-0.02928	0.099586	0.063544	-0.06858	-0.0868	-0.00023	-0.0006	-0.06299	-0.25155
MBNL1	-0.03133	-0.13337	-0.0578	0.012823	-0.03287	0.024406	-0.03996	0.064473	0.014815	0.06112	0.132069
SYK	-0.00178	-0.13306	-0.00266	-0.00268	-0.00633	-0.04586	-0.16216	-0.03673	0.005552	-0.04174	-0.30875
RGS18	-0.00327	-0.13301	-0.00271	-0.01143	-0.00355	-0.0118	-0.07794	-0.02029	0.008936	0	0.023978
RAC2	-0.14915	-0.13271	-0.21181	0.031416	-0.08242	-0.05051	-0.09468	-0.17145	-0.24923	-0.05623	0.009515
MRPL23	-0.05044	-0.13238	-0.06049	-0.05693	-0.07223	-0.02494	-0.11635	-0.04852	-0.05647	-0.12004	0.090243
NPL	-0.00358	-0.13233	-0.01635	-0.02371	-0.00321	-0.01014	-0.15329	-0.00671	-0.013	0	0
GDI2	-0.0697	-0.13197	-0.06181	-0.1043	-0.08374	-0.05398	-0.13175	-0.05459	0.004861	-0.0447	-0.05164
BNIP3L	0.039013	-0.13168	-0.02475	0.027739	-0.00601	-0.03432	-0.14791	0.074358	-0.01144	-0.01485	-0.02978
SRP9	-0.07014	-0.13166	-0.08225	0.006901	-0.06018	-0.03629	-0.22839	-0.09341	-0.07588	-0.05236	-0.08889
PSMB9	-0.0991	-0.1315	-0.19387	-0.00634	-0.08182	-0.15838	-0.39921	0.028283	-0.07702	-0.31392	0.082032
RNF13	0.0056	-0.13133	-0.03577	-0.02271	-0.02936	-0.00948	-0.07093	0.04229	-0.0288	-0.00072	0.161343
PSMB3	-0.00829	-0.13129	-0.11881	0.010062	-0.00627	-0.12359	-0.23938	-0.03412	-0.1244	0.020399	-0.23594
PSMA1	0.023737	-0.13093	-0.10168	0.003315	-0.1019	-0.06533	-0.14763	-0.06912	0.124115	-0.19815	0.027507
HNRNPA3	-0.02474	-0.13082	-0.09086	-0.01062	-0.10841	-0.13613	-0.08636	-0.11789	0.081426	-0.22308	0.434273
SRI	-0.00305	-0.13044	-0.05193	-0.04128	-0.02125	-0.15086	-0.11644	-0.1195	0.062309	-0.05806	0.026941
DYSF	-0.00097	-0.13031	0	0	-0.00806	-0.00909	-0.03694	0	-0.00609	0	-0.05024
FTH1	0.145722	-0.13024	0.316098	-0.56496	-0.23602	0.250039	-0.03892	-0.39514	0.2666	-0.56856	0.178441
MEF2C	0.000598	-0.13022	0.000105	-0.00533	-0.00398	0.012903	-0.15642	-0.03303	0	0.015748	-0.58485
MEGF9	-0.01501	-0.1301	0.008933	0.001329	-0.00457	-0.00161	-0.05292	-0.00056	6.68e-05	0.009062	0
DECR1	-0.04797	-0.12999	-0.05791	7.45e-05	-0.05047	0.013275	-0.08249	-0.01705	-0.03651	-0.09507	-0.19762
ZNF467	-0.0051	-0.12982	-0.00383	-0.00072	0	0.00189	-0.03835	0	0	0	0
ATP6V1B2	-0.0245	-0.12961	-0.01899	0.014491	-0.02039	-0.02672	-0.18344	-0.02501	-0.00767	-0.00092	-0.18814
ARF1	-0.04552	-0.12952	-0.03807	-0.05594	-0.06889	0.00377	-0.0082	-0.02731	0.151849	0.005925	-0.02962
MARCO	0.000655	-0.12895	-0.0044	-0.00273	-0.0039	0	-0.1536	-0.00371	-0.00513	-0.01294	0
SNRPB2	-0.03258	-0.12888	-0.03218	-0.00944	0.019457	-0.01671	-0.04051	-0.01564	-0.02066	-0.02528	-0.12126
PCMT1	-0.0431	-0.12864	-0.02664	0.002335	-0.03797	-0.01002	-0.12948	-0.07652	-0.06107	0.172989	0.10571
TGFBI	-0.00173	-0.1286	-0.00352	-0.00327	-0.00619	-0.00636	-0.14218	-0.00299	0	0	-0.06625
HSD17B11	-0.03003	-0.12856	-0.06087	0.0039	-0.0029	0.004938	-0.14259	-0.0249	0.076905	0.16311	-0.12225
LAMTOR5	-0.02101	-0.12852	-0.03425	-0.04325	-0.0378	-0.08078	-0.22186	-0.08021	0.025054	0.037351	-0.45183
ROCK1	-0.01697	-0.12829	-0.03432	-0.01029	0.00366	-0.07776	-0.05295	0.043717	-0.08648	-0.01139	-0.26544
CNIH4	-0.00363	-0.12824	-0.02455	0.012013	-0.03741	-0.01667	-0.09694	-0.00434	-0.04406	0.040832	-0.02702
GSTK1	-0.03927	-0.12813	-0.19524	0.003543	-0.19399	-0.06762	-0.1803	0.067701	-0.15967	0.044257	0.036386
IL15	-0.00677	-0.12809	-0.02577	-0.02971	-0.03435	-0.02334	-0.12871	-0.02119	0	-0.05325	0
SAMD9L	-0.03662	-0.12763	-0.05083	-0.03478	-0.04882	-0.12142	-0.17571	-0.06759	-0.10651	-0.13356	-0.20549
TMED2	-0.01933	-0.12725	-0.06463	-0.13655	-0.03787	-0.06388	-0.1089	0.112392	0.119414	0.062136	-0.11245
RAB10	-0.01326	-0.12717	-0.03473	0.012991	-0.00396	-0.04069	-0.17894	0.001026	-0.0215	-0.07414	-0.20797
ATP5H	-0.09559	-0.12717	-0.09841	-0.03959	-0.10386	-0.10203	-0.02853	0.002098	-0.17851	0.005454	0.008528
RSL1D1	-0.0469	-0.12713	-0.06337	0.026741	-0.02829	-0.02551	-0.05892	-0.17098	-0.04322	0.110497	-0.08841
SPTSSA	-0.02534	-0.12696	-0.03554	-0.00648	-0.02407	-0.04709	-0.14984	-0.03386	-0.04931	-0.0981	-0.02929
ANO6	-0.02101	-0.12682	-0.02044	-0.03652	-0.02272	-0.02891	-0.0221	-0.01439	-0.0143	-0.06513	-0.08343
MARCKS	-0.00294	-0.12664	-0.0028	-0.00303	0	-0.00409	-0.00841	-0.02893	0	0	-0.07878
OAS1	0.001313	-0.12638	-0.03839	-0.02963	-0.04184	-0.02698	-0.19568	-0.0875	-0.00228	-0.05645	0.025762
NDUFB5	-0.01858	-0.12631	-0.09254	-0.03274	-0.02979	-0.04629	-0.14236	-0.03963	-0.19282	-0.04269	0.0506
CSNK1A1	0.019688	-0.12621	-0.06358	-0.00073	-0.02247	-0.03708	-0.04966	-0.00896	-0.12056	0.0411	-0.18325
OSCAR	0.002134	-0.12603	-0.00275	0	0	-0.00233	-0.09288	0	0	0	-0.05024
BAZ1A	0.037843	-0.12603	0.016637	-0.03727	-0.0289	0.020852	-0.13953	-0.04076	-0.03389	-0.02107	-0.00319
VASP	-0.03375	-0.12596	0.010275	0.019032	-0.04872	-0.01914	-0.24252	-0.08472	-0.00524	-0.15284	-0.19794
MFSD1	-0.03159	-0.12588	-0.03788	-0.01216	-0.04652	-0.01465	-0.13185	-0.0285	-0.01859	0.016384	-0.03299
RBX1	-0.03597	-0.12579	-0.13137	-0.00023	-0.00475	-0.08978	-0.26776	0.012838	-0.21678	-0.25834	0.007131
POLE4	-0.02291	-0.12562	-0.04079	-0.0185	0.016717	-0.08372	-0.14348	-0.02372	-0.01473	-0.01104	0.00226
STX11	0.003191	-0.12548	0.013577	-0.00238	-0.00398	-0.01699	-0.06161	-0.00556	-0.00865	0.007393	0.059739
AGO1	-0.0331	-0.12537	-0.01791	-0.03249	-0.03333	-0.03709	-0.11283	-0.0414	-0.03859	-0.04084	0.0303
IL10RB	-0.00802	-0.12515	-0.02044	0.016582	-0.00494	0.000439	-0.1104	-0.03105	-0.01522	-0.0117	-0.01138
MAPK1	0.009527	-0.12487	0.019174	0.024106	-0.01944	0.049391	0.05684	-0.00991	0.052329	-0.02143	0.017076
RHEB	-0.01291	-0.1248	-0.01301	-0.01519	-0.03068	0.010484	-0.05719	-0.00231	0.040164	-0.09397	-0.15201
ODF3B	-0.00874	-0.12477	-0.00849	-0.02482	-0.00657	-0.02051	-0.1265	-0.04454	-0.02007	-0.06243	-0.05424
PRKAR1A	-0.02433	-0.1247	-0.04542	-0.05217	-0.03411	-0.13275	-0.08636	0.009153	-0.03589	-0.25337	0.007386
ZSWIM4	-0.00472	-0.12466	-0.0082	-0.00785	0	-0.006	-0.04885	0	0	0	0
STAT2	-0.01129	-0.12463	-0.02907	-0.01049	-0.01379	-0.02228	-0.17044	-0.02177	-0.03536	-0.02704	-0.07136
TAPBP	-0.03252	-0.12454	-0.02256	-0.11178	-0.08939	-0.04524	-0.12321	0.054097	-0.01693	-0.10918	0.231981
SFT2D1	0.015006	-0.1241	-0.03845	-0.02693	-0.08023	0.059726	0.005225	-0.05954	-0.04666	-0.01282	0.020078
OAZ1	-0.01221	-0.12404	-0.01694	-0.11304	-0.01171	-0.12742	-0.10892	0.047342	0.082978	0.127108	-0.26465
ARL6IP5	-0.10385	-0.12402	-0.07803	-0.07933	-0.03743	-0.27134	-0.15635	0.122995	-0.03651	-0.17288	-0.60696
CD163	-0.00093	-0.12381	-0.00267	0	-0.00342	-0.00218	-0.0682	-0.00325	0	0	0
CCR2	-0.00098	-0.12367	-0.01014	-0.00378	-0.01055	0.001655	-0.07476	-0.00688	-0.00619	0.010479	0
PTPN2	0.002043	-0.1236	-0.07047	-0.05849	0.005423	0.010036	-0.14058	-0.0507	-0.01484	-0.00304	0.087307
ETV6	0.001355	-0.12341	-0.01806	-0.00763	-0.01541	-0.0218	-0.10939	-0.01426	-0.00481	-0.01326	-0.05681
TMEM123	-0.11966	-0.1234	-0.11556	-0.03368	-0.05649	-0.01788	-0.16655	-0.16273	0.040684	-0.0315	-0.39619
SLC36A4	-0.0103	-0.12253	-0.00966	-0.01988	-0.02255	0.013404	-0.09357	-0.02272	-0.01579	-0.01082	0
LPCAT2	-0.00203	-0.1221	-0.00143	-0.00127	-0.00218	-0.00221	-0.12561	-0.00932	0	0	-0.05394
COLGALT1	-0.01237	-0.12165	-0.01413	-0.00761	-0.00885	-0.01565	-0.10327	-0.02194	0	-0.02465	-0.05424
CD93	-0.00165	-0.12153	-0.00374	-0.00565	0	0.00257	-0.08736	-0.00347	0.004463	0.022056	-0.05424
SHFM1	-0.03826	-0.12146	-0.12206	0.035037	0.010116	-0.0682	-0.02149	-0.06619	-0.09999	0.06613	0.035288
LILRB3	-0.00562	-0.12144	-0.00502	-0.01529	-0.01563	-0.0004	-4.58e-06	-0.00081	0.004124	0	-0.03026
MAP1LC3B	0.006926	-0.1214	0.001785	-0.1067	-0.08554	0.043751	-0.05408	-0.05566	0.072373	-0.08876	-0.18853
PANK2	-0.02689	-0.12125	-0.0306	-0.04016	-0.00984	-0.04083	-0.10354	-0.02809	-0.03421	-0.03606	-0.05024
MTCH2	-0.02646	-0.12122	-0.05213	-0.03941	-0.06137	-0.06658	-0.11568	-0.06285	-0.03999	-0.06077	-0.07034
RAB27A	-0.00399	-0.12095	-0.0098	-0.01931	-0.03564	-0.04082	-0.04135	-0.01262	0.023815	-0.09928	-0.06512
ADAM15	-0.0063	-0.12093	-0.00172	-0.02742	-0.01248	-0.02275	-0.04944	-0.0169	0.002415	-0.03975	0
QKI	0.012413	-0.12065	-0.00228	-0.00798	0.014788	0.006987	0.0125	0.010239	-0.0031	0.104234	-0.0251
C19orf43	-0.05717	-0.12063	0.056587	-0.24417	-0.1156	0.084625	-0.01893	-0.14145	0.135544	-0.19933	-0.03453
RPS27L	-0.07828	-0.1206	-0.128	-0.10141	-0.07859	-0.18551	-0.33354	-0.05221	-0.12135	-0.12059	0.043881
MRPL33	-0.05538	-0.1206	-0.05508	0.018064	0.008209	-0.06775	-0.02115	0.00248	0.033602	-0.08046	-0.14171
PARP9	-0.01666	-0.11953	-0.04728	-0.0262	-0.05586	-0.04785	-0.12589	-0.01189	-0.04869	-0.07389	-0.07495
SETD7	-0.01083	-0.11951	-0.00103	-0.00187	-0.0007	0.002025	-0.06197	-0.00961	0.003852	0	-0.05024
FBP1	-0.03058	-0.11947	-0.00609	-0.00881	-0.00742	-0.01219	-0.14982	0.000968	-0.0155	-0.05372	-0.05024
VSTM1	-0.00107	-0.11947	-0.00122	0	0	0	-0.13083	0.00431	0	0	-0.05024
HBA1	-0.07169	-0.11938	-0.08703	0.027987	-0.02386	-0.03207	-0.06837	-0.0346	-0.10038	-0.06354	-0.47101
CD33	0.000604	-0.11923	-0.00213	-0.00153	-0.00105	-0.00029	-0.1919	-0.00041	0.004474	-0.00971	-0.07414
RAB8B	0.016932	-0.11922	0.004947	0.016179	-0.00052	-0.02537	-0.08567	-0.02274	-0.0222	-0.04752	-0.05644
SH3GLB1	-0.01417	-0.11913	-0.00841	-0.06864	-0.11279	-0.01959	-0.08821	-0.00209	-0.01096	-0.12784	-0.04142
C20orf24	-0.00405	-0.11912	-0.03335	-0.11275	-0.07059	-0.10265	-0.11887	-0.00718	-0.04544	-0.17955	-0.00167
SHKBP1	-0.01215	-0.11908	-0.05048	0.003538	0.022808	0.019522	-0.11514	0.098043	-0.0888	-0.14017	0.135126
CALM3	-0.08293	-0.11898	-0.05859	-0.12214	-0.13932	-0.05288	-0.00948	-0.01823	-0.24482	-0.21654	0.103068
UQCRFS1	-0.05475	-0.1188	-0.06342	-0.10019	-0.09834	0.047669	-0.1194	-0.06153	-0.10184	-0.09765	0.193407
SSR2	-0.11945	-0.11864	-0.08422	-0.07839	-0.12222	-0.00344	-0.17593	-0.04244	-0.03416	0.014021	0.266052
MX2	0.015106	-0.11857	-0.02625	-0.00954	-0.02374	-0.02501	-0.1648	-0.04233	-0.09595	-0.09179	0.02754
CELF2	-0.02746	-0.11852	-0.00232	0.136364	0.062307	0.128757	-0.14027	0.020377	-0.03071	0.083118	-0.21634
MSRB1	-0.00684	-0.11837	-0.01472	-0.03879	-0.01449	-0.00163	-0.1086	-0.00218	-0.02443	-0.00703	-0.05424
GABARAP	-0.0209	-0.11789	0.008648	-0.01879	0.007261	-0.03671	-0.11695	-0.03757	0.009669	-0.08375	0.105134
PHC2	-0.00558	-0.11781	-0.02022	-0.00565	-0.01589	-0.0095	-0.0566	-0.01217	-0.02677	-0.02003	0
TET2	0.001034	-0.11769	-0.01658	-0.01246	-0.00388	-0.0101	-0.07813	-0.03044	-0.01846	0.023537	-0.21466
C19orf53	-0.10399	-0.11749	-0.1557	-0.04846	-0.06778	-0.07466	-0.08614	0.071174	0.023204	-0.22692	-0.16139
GIMAP4	-0.0916	-0.11741	-0.29013	-0.08209	-0.07647	-0.12512	-0.28595	-0.00858	-0.23574	0.113282	-0.07179
FPR2	0	-0.1172	0	-0.00276	0	0	-0.06792	0	0	0	0
PGD	-0.00368	-0.11718	-0.01433	-0.00913	0.001418	-0.02288	-0.043	0.000701	-0.01443	-0.01027	-0.0298
LSM6	-0.03951	-0.11702	-0.04641	0.039382	-0.05985	-0.06465	-0.20609	-0.04252	-0.11727	-0.00506	0.188184
GALK1	-0.01916	-0.11702	-0.02427	-0.03875	-0.02014	-0.06596	-0.12459	-0.00815	-0.03984	-0.02833	0
IRF1	0.054375	-0.11631	0.11219	0.032522	0.013311	0.078766	-0.08499	0.069736	-0.01049	0.013773	0.073382
MTPN	-0.00581	-0.11623	-0.04678	0.020524	-0.00023	-0.10638	-0.06369	0.022868	-0.01788	-0.05265	-0.41406
LAMTOR3	-0.03475	-0.11612	-0.06127	-0.0276	-0.00773	-0.0719	-0.08653	-0.03353	-0.03159	-0.04527	0
FAM96A	-0.01783	-0.11605	-0.0076	0.034607	-0.06186	-0.01321	-0.13583	-0.02902	-0.04432	-0.03441	-0.4134
ROMO1	-0.02758	-0.11603	-0.02646	0.028204	-0.02859	-0.03669	-0.0189	0.015523	-0.08774	0.029991	0.04243
TIMM8B	-0.01641	-0.11599	-0.00463	-0.00807	-0.06092	-0.00638	-0.17554	-0.05241	0.027049	-0.09208	-0.13747
DRAP1	-0.0076	-0.11595	-0.00435	-0.05912	-0.01437	-0.00485	-0.22929	-0.08586	0.051926	-0.09591	0.122955
RCOR1	-0.00183	-0.11593	-0.00351	-0.01203	-0.00969	-0.01287	-0.08729	-0.0138	-0.00727	-0.04675	-0.06433
ERO1A	-0.02985	-0.11589	-0.08209	-0.017	-0.02476	-0.04691	-0.09626	-0.00784	-0.00854	0.026309	0.055902
NBEAL1	-0.03607	-0.1157	-3.13e-05	0.010905	0.006057	-0.02217	-0.05831	-0.19679	-0.07218	-0.14054	-0.06163
ATP5G3	-0.06131	-0.11568	-0.06045	-0.05196	-0.0831	-0.07009	-0.23469	0.001929	-0.12016	-0.18478	-0.32866
IFNGR1	0.004765	-0.11556	-0.01282	-0.00813	-0.03349	0.008442	-0.13162	-0.04593	0.00074	-0.23684	-0.14272
MAPK14	-0.00995	-0.1155	-0.03543	-0.00062	-0.02651	-0.00391	-0.09221	-0.00015	0.002699	0.000801	-0.10448
CPT1A	-0.02489	-0.11492	-0.02388	-0.01442	-0.04843	-0.04789	-0.08779	0.016614	-0.00869	-0.0807	0
CLTA	-0.00616	-0.11478	-0.03204	-0.04311	-0.04965	0.005114	-0.04682	-0.0667	-0.08006	-0.06245	-0.2547
TMEM230	0.016431	-0.11477	-0.04056	-0.00255	0.025502	-0.04355	-0.09818	0.040231	0.039258	0.082596	-0.24135
PGLS	-0.00117	-0.11474	-0.0546	-0.09566	-0.04909	0.026953	-0.10811	-0.09477	-0.0367	-0.04605	-0.03569
ACSL1	-0.00348	-0.11437	-0.00508	-0.00653	-0.00417	-0.0011	-0.04529	-0.01305	-0.01883	-0.02421	-0.04811
FAM65B	0.068088	-0.11432	-0.05399	0.111937	0.054816	0.05894	-0.15745	0.158271	-0.01294	0.207462	0.057573
KDM7A	-0.01378	-0.1143	-0.01651	-0.02145	-0.03109	-0.02833	-0.04907	-0.00201	-0.02118	-0.0046	0
DAD1	-0.11188	-0.11412	-0.10548	-0.02817	-0.02795	-0.0115	-0.0626	-0.11661	0.017065	-0.00316	-0.26499
ANP32B	0.074561	-0.11411	0.030288	-0.02539	-0.10478	0.007635	-0.06267	-0.05575	0.072293	-0.13812	0.099888
CPNE8	-0.00575	-0.1141	-0.01014	-0.01753	-0.01824	-0.015	-0.09063	0	0	-0.02404	0
CHMP5	-0.0274	-0.11409	-0.05726	-0.00037	-0.01688	0.02049	-0.21369	-0.02198	-0.05948	0.030592	0.032767
SNX17	-0.01251	-0.11407	-0.07048	0.011064	-0.02649	0.009137	-0.11409	0.038701	-0.11723	-0.12329	-0.0093
CAPNS1	-0.0149	-0.11381	0.004345	-0.00024	0.005294	-0.00453	-0.12389	0.017856	0.039587	-0.05125	0.014259
DDX17	-0.01053	-0.11373	-0.04074	-0.05062	-0.03497	0.032601	-0.06915	-0.04079	-0.06067	-0.26847	-0.8007
SUMO3	-0.01213	-0.11361	0.017866	-0.061	0.000405	-0.02365	-0.12199	-0.02087	-0.04582	-0.06713	0.130656
AGPAT2	-0.01048	-0.11358	-0.02055	-0.01084	-0.02045	-0.02223	-0.09501	-0.03211	-0.01847	-0.02259	-0.05055
CX3CR1	4.91e-05	-0.11351	-0.00424	-0.03038	-0.0289	-0.0903	-0.23879	0	0.008199	-0.04121	-0.10448
JAK2	-0.00578	-0.11329	-0.00358	-0.00088	-0.00107	-0.00912	-0.09299	-0.02335	0.005159	0.000538	-0.05424
TMEM50A	0.001817	-0.11299	-0.04108	0.065057	0.0005	-0.05511	-0.126	-0.05636	-0.08551	-0.03126	-0.17047
PAIP2	-0.05755	-0.11269	-0.02354	-0.13408	-0.07742	-0.17865	-0.19347	-0.05254	-0.0139	-0.15341	-0.16655
ORMDL1	-0.02574	-0.11225	-0.02546	-0.01493	-0.01369	-0.05802	-0.0321	0.077287	-0.01206	-0.01677	-0.2449
PTGES3	-0.0354	-0.11217	-0.09671	0.075964	0.026857	-0.07355	-0.08081	0.110446	-0.04233	-0.01923	-0.00351
SKAP2	0.000803	-0.11213	-0.01587	-0.05045	-0.00142	-0.05837	-0.0319	-0.01459	0.013127	0.052191	0.241522
SPIDR	-0.01806	-0.11208	-0.0111	-0.0059	-0.01606	-0.0139	-0.01644	-0.03128	-0.0297	0.04564	0
PAK2	0.002686	-0.11199	0.014769	0.022013	-0.00797	0.017627	-0.03534	-0.01962	0.059293	-0.03895	-0.11424
TNFRSF14	-0.0235	-0.11183	-0.05711	-0.09507	-0.11709	-0.00064	0.027621	0.054267	-0.0547	0.020074	-0.38771
LIMS1	0.021837	-0.11179	-0.04112	0.075456	-0.01555	-0.00447	-0.11824	0.007573	-0.00431	0.030042	-0.19265
RAD23B	-0.03248	-0.11179	-0.01722	0.002899	-0.02034	-0.03948	-0.05986	-0.03914	-0.02739	-0.05452	0
ADGRE5	-0.05762	-0.11172	-0.10276	-0.00969	-0.10523	-0.04577	-0.08173	0.060318	-0.03095	-0.05233	0.080296
MYD88	-0.02081	-0.11153	-0.02935	-0.0117	-0.03972	-0.02058	-0.05081	-0.00671	-0.04758	0.022139	-0.11559
OSTC	-0.03337	-0.11145	-0.07807	-0.03913	-0.10124	-0.04931	-0.02107	-0.07047	-0.08724	-0.05809	-0.12356
ZC3H15	-0.03123	-0.11132	-0.06703	0.000508	-0.01568	-0.06643	-0.00661	0.005057	-0.09022	0.205869	-0.22105
DDX3Y	0.001197	-0.1108	-0.00727	-0.07028	-0.06826	-0.00865	-0.12167	-0.03239	-0.05574	-0.03476	-0.10516
CYP1B1	0.001229	-0.11062	0	0	-0.00172	0	-0.02528	0.003032	0	0	-0.13271
SSBP1	-0.04735	-0.1105	-0.05402	0.010401	-0.06139	-0.04322	-0.22537	-0.10386	-0.19768	0.007611	-0.13707
N4BP2L2	-0.01754	-0.11042	-0.06153	-0.02189	0.017615	-0.01954	-0.10513	-0.1022	0.057609	0.037216	-0.23332
QPCT	0.000124	-0.11037	-0.00395	-0.00124	-0.00308	0	-0.01521	0.002235	-0.00648	0	-0.05024
MCMBP	-0.02398	-0.11034	-0.03438	-0.01681	-0.01197	-0.04066	-0.08988	-0.04203	-0.01224	-0.06649	-0.15454
UBAC2	-0.00064	-0.11033	-0.03913	-0.00082	0.006243	-0.04793	-0.08483	0.004841	0.014251	0.046954	-0.06066
LRRK2	-0.00198	-0.11009	-0.00281	-0.00288	-0.00221	-0.00696	-0.10918	0.014689	-0.00781	-0.02733	-0.03633
SMCO4	-0.00025	-0.11002	-0.00891	0.005495	-0.01292	-0.01478	-0.32199	0.009318	0	0.005246	-0.05024
LPGAT1	0.003192	-0.10988	-0.00432	-0.01469	-0.00439	-0.01469	-0.00979	0.003433	0.013721	-0.04749	0
CBX3	-0.01059	-0.10986	-0.03417	0.012792	-0.03238	-0.01143	-0.01459	-0.07787	0.010352	-0.11474	-0.27759
MEFV	0	-0.10956	0	-0.00125	0	0	-0.0624	0	0	0	0
C6orf62	-0.00484	-0.1093	-0.01262	-0.05429	-0.09108	-0.05711	-0.08868	-0.06036	0.081785	-0.01768	-0.20723
CLEC4D	0	-0.10928	-0.00112	-0.0016	0	0	-0.03557	0	0	0	-0.08998
TRIM22	-0.03696	-0.109	-0.01737	-0.00509	-0.02325	-0.05888	-0.13407	-0.02855	-0.00586	-0.04239	-0.12552
SPTLC2	-0.00269	-0.10892	0.007978	-0.00179	-0.02166	-0.03157	-0.137	-0.01841	-0.00478	-0.02433	0
SF3B1	0.008661	-0.10872	0.037233	-0.0436	-0.00474	-0.03319	-0.06421	-0.08175	-0.03699	-0.06556	0.106403
UBE2L3	0.001831	-0.1086	-0.07691	0.034653	-0.04815	-0.08422	-0.16571	-0.0371	-0.00187	-0.00483	0.333284
RNF7	-0.05495	-0.10857	-0.07096	-0.01985	-0.05587	0.035906	-0.09653	-0.01794	-0.08604	0.130107	-0.06779
GHITM	-0.02113	-0.10855	-0.07878	-0.06715	-0.07638	-0.06737	-0.2379	-0.03128	-0.17334	0.026763	0.101681
GNAQ	0.018695	-0.10853	-0.02235	-0.0088	-0.00765	0.004938	-0.04775	-0.02295	0.043383	0.108383	-0.07114
RGS10	-0.06576	-0.10849	-0.08135	0.071135	-0.07826	0.008368	-0.13582	-0.01161	-0.17878	0.011168	0.021762
NACC2	-0.00555	-0.10844	-0.00481	-0.00621	-0.00119	-0.01795	-0.09007	0.004142	-0.01883	-0.00148	0
EIF1AY	-0.05484	-0.10827	-0.06317	-0.09414	-0.1535	-0.03757	-0.14622	-0.2445	-0.07012	-0.22068	-0.28947
MTMR11	-0.00071	-0.10799	0.000413	-0.00132	0.001515	0	-0.11469	-0.00337	0	0	-0.05424
ANXA11	0.006936	-0.10793	-0.03731	-0.03072	0.037392	0.000887	-0.10728	-0.15507	-0.05857	-0.06948	0.27344
PPP4C	-0.01547	-0.10792	-0.03609	-0.02283	-0.00679	-0.08595	-0.08996	-0.03036	0.014807	-0.31668	0.028591
IRS2	0.038108	-0.10753	0.076251	0.002695	0.007494	0.056699	-0.06485	-0.00328	0.063503	0.053643	0.126798
KYNU	-0.00374	-0.10721	-0.00311	-0.00727	0	0.001849	-0.06214	-0.04706	0	0	0.092448
SRSF7	0.073078	-0.10705	0.063643	0.104533	0.072753	0.004199	-0.09709	0.118368	0.163917	0.095742	0.167704
MFSD14B	-0.00664	-0.10679	-0.01896	-0.01368	-0.01709	-0.04544	-0.05922	-0.00743	0.008534	-0.05083	0
LGALS8	-0.01039	-0.10658	-0.00738	0.000972	0.006943	-0.0076	-0.08901	-0.00722	-0.00807	-0.02895	0.062006
DAPK1	0	-0.10647	0	0	0	0	-0.12596	-0.00755	0	0	0
DMXL2	0.000889	-0.10639	-0.00713	-0.01027	-0.00536	-0.00222	-0.0342	-0.0054	0.010802	0.012356	0
RAB7A	-0.00808	-0.10615	-0.04653	-0.0297	-0.04004	-0.00133	-0.10768	0.044343	-0.06205	0.021519	0.096844
ZDHHC20	-0.00546	-0.10613	-0.00015	-0.00267	0.011746	0.004024	-0.02142	0.022281	0.012065	-0.05353	-0.0846
LAMTOR2	-0.02872	-0.10607	-0.07797	-0.0566	-0.04093	-0.00944	-0.23937	-0.03647	-0.04814	-0.07924	-0.24881
LMNB1	-0.01233	-0.10605	-0.01408	-0.00821	-0.00467	-0.02067	-0.02094	0.003375	-0.00612	-0.0246	-0.05424
SLC8A1	0	-0.10604	0.00019	-0.00262	0	0	-0.12125	0.004432	0	0	0
TGOLN2	-0.02639	-0.10576	0.012014	0.035499	0.055144	-0.00574	-0.07204	-0.04905	0.14557	-0.00679	-0.12362
TRIM8	-0.02524	-0.10559	-0.04517	-0.02066	-0.00584	-0.02277	-0.03081	-0.03219	-0.02016	-0.05297	-0.03353
RBM47	-0.00092	-0.10527	-0.00511	-0.00149	0	-0.00038	-0.04554	0.017164	0.005897	-0.01	-0.07953
KIF13A	0	-0.10512	0	0	0	-0.00183	-0.03432	-0.00688	0	0	-0.08343
LYPLA1	0.001698	-0.10511	-0.00615	0.001774	-0.05092	-0.02163	-0.04969	-0.05151	-0.0342	-0.07813	-0.06201
OAS3	-0.01284	-0.1051	-0.03524	-0.02198	-0.02573	-0.01716	-0.11671	-0.00912	-0.025	-0.08337	0
EIF2AK2	0.004848	-0.10507	-0.03757	-0.0025	-0.02136	-0.00957	-0.06464	-0.02873	-0.03041	-0.13172	-0.00918
PLA2G7	-0.00115	-0.10498	0	0	0	0	-0.04896	0	0	0	0
NT5C2	-0.01311	-0.10487	-0.00682	-0.03917	-0.02125	-0.01541	-0.06238	-0.06883	0.004079	-0.03044	-0.03947
TRAM1	-0.04447	-0.10483	-0.04869	-0.08747	-0.02022	-0.09467	-0.26201	-0.08424	-0.06991	-0.06331	0.271107
CHST11	-0.01539	-0.10463	-0.03665	-0.04996	-0.04681	-0.04258	-0.08273	-0.02	-0.01004	-0.02102	0.064372
RAB1A	0.010398	-0.10452	-0.00863	-0.01234	-0.01968	-0.00456	-0.10578	-0.01658	-0.03899	-0.0653	-0.08542
SNX30	-0.00571	-0.1044	-0.00358	-0.00312	-0.01551	-0.0114	-0.12494	-0.01716	-0.01302	-0.01524	-0.05424
NDUFS7	-0.06404	-0.10432	-0.01703	-0.00206	-0.07429	-0.04288	-0.13542	-0.02089	0.021924	-0.15497	-0.35837
LILRA2	-0.00326	-0.10426	-0.001	-0.00062	0	0.003536	-0.14674	-0.00585	0	0.01319	0
ZNF516	-0.01022	-0.10404	-0.00894	-0.00102	0.001272	-0.01294	-0.05695	-0.01989	-0.00853	0	0
DHRS7	-0.01462	-0.10404	-0.02858	-0.04391	-0.01486	-0.04813	-0.08243	0.002553	-0.1221	-0.1098	0.224184
SDHD	-0.01243	-0.10399	-0.02399	0.002106	0.003118	-0.02132	-0.14761	-0.01776	-0.05127	-0.2629	0.083733
TAX1BP1	-0.00382	-0.10386	-0.03176	-0.01975	-0.08646	-0.06614	-0.08766	0.047195	-0.04763	0.257036	-0.12985
FAM198B	0.000801	-0.10378	-0.00042	-0.00085	-0.00045	0	-0.01147	0	0	0	-0.07894
FERMT3	-0.00206	-0.10361	-0.05468	-0.02122	-0.02668	-0.06388	-0.07862	-0.0021	-0.10476	-0.06889	-0.23413
PLXNC1	-0.00309	-0.10338	0.007568	-0.00319	-0.00401	0.009448	-0.0378	0.016568	-0.00059	0.036062	0
BCKDK	-0.04307	-0.10282	-0.03237	-0.0085	-0.02554	-0.03716	-0.1352	-0.01652	-0.02371	-0.00788	-0.13678
GAA	-0.01863	-0.1028	-0.02025	-0.01375	-0.00446	-0.02075	-0.19841	-0.01508	0.006231	-0.01344	-0.05424
ARHGAP17	-0.01725	-0.10277	-0.01838	-0.00874	-0.02261	-0.02942	-0.07943	-0.08084	-0.0135	0.005462	0
TMEM164	-0.00221	-0.10274	-0.00651	-0.01406	-0.01121	-0.01826	-0.05954	-0.00608	0	-0.02636	0
HK3	-0.00237	-0.1026	-0.00233	0	0.001414	0	-0.00591	0	0.004661	0	-0.10448
SCARB2	-0.00768	-0.10256	-0.0086	-0.02294	-0.01044	-0.01412	-0.1286	-0.03814	0.004974	-0.00982	-0.05394
DBNL	0.032155	-0.10238	0.026188	0.017255	0.010546	-0.06146	-0.07028	0.044867	-0.0108	-0.00148	-0.02126
DNAJA1	0.007362	-0.10232	-0.0358	0.013805	-0.02199	0.066096	-0.06115	0.119129	0.053818	0.125777	-0.02141
CYFIP1	-0.00164	-0.10229	-0.00103	0.00195	0.000984	0.001665	-0.07607	0.002772	-0.00513	0.021759	0
DNAJC3	0.014467	-0.10228	-0.01009	-0.00809	-0.02947	0.000679	-0.01395	-0.02196	0.024632	-0.00035	0.035537
UBR4	-0.01976	-0.10221	-0.02159	-0.00326	0.00038	-0.00909	-0.07568	-0.02035	-0.01686	-0.0075	-0.11652
ADRBK2	-0.00435	-0.10213	-0.0061	0.001832	-0.00187	-0.00579	-0.12491	-0.02342	0.004043	0.010788	-0.05106
MAP2K1	-0.03346	-0.10187	-0.053	-0.02683	-0.03533	-0.0461	-0.10628	-0.01061	-0.0428	-0.03835	0
GUK1	0.021591	-0.10163	0.023264	-0.17892	-0.14547	0.030319	-0.09863	-0.18112	-0.0586	-0.17839	-0.07273
VNN1	0	-0.10162	-0.00144	0	0	0	-0.0654	-0.00736	0	0	0
SSB	-0.01805	-0.10153	-0.03088	0.030805	-0.0911	-0.06683	-0.12755	0.074152	-0.12819	-0.22609	0.081405
IL17RA	-0.01633	-0.10118	-0.00724	-0.00889	0.021271	0.01658	-0.06183	-0.00353	0.021194	0.021739	0.048638
RNU11	0.005127	-0.10118	-0.00344	-0.00129	0.007433	-0.00316	-0.04559	-0.0081	-0.00628	0.000913	-0.1443
DUSP3	-0.00486	-0.10085	-0.0178	-0.01535	-0.00583	-0.00306	-0.09585	-0.00678	-0.00386	-0.00357	0.02727
RP11-365P13,5	0.000597	-0.1008	4.46e-05	-0.00125	0	0.002598	-0.05643	0	0	0	0
P2RY13	-0.00044	-0.10048	-0.00196	-0.00266	-0.00206	0	-0.0673	0.004796	-0.00769	0	0
CHST15	0	-0.10046	-0.00431	0	0	-0.00197	-0.14599	-0.00879	0	-0.01248	0
TMEM9B	-0.02013	-0.10025	-0.01944	-0.09744	-0.07525	-0.05587	-0.16739	0.062697	0.043883	-0.0949	-0.0055
GTF3A	-0.0718	-0.10024	-0.01427	-0.18459	-0.08366	0.053989	-0.10158	-0.18094	0.032647	-0.23036	-0.19005
PLXNB2	-0.00106	-0.10015	-0.00372	0.001006	0	0.001607	-0.14482	-0.00558	0.001041	0	0
DNAJB6	0.012825	-0.10008	-0.01431	-0.15014	-0.13789	-0.11253	-0.09445	-0.05267	0.035765	-0.31823	-0.21617
DPH3	-0.01227	-0.10002	-0.03244	-0.01686	-0.05293	-0.04305	-0.08255	-0.0432	0.015381	-0.0493	0.044137
RAP2C	-0.03048	-0.09986	-0.06764	-0.01898	-0.02556	-0.0502	-0.10015	-0.07347	-0.04644	0.014427	0.068066
LSM3	-0.02461	-0.09984	-0.03462	-0.06045	0.023948	-0.08997	-0.10833	0.027694	-0.01318	0.038099	-0.19603
WIPF1	0.026101	-0.09953	-0.07952	-0.1363	-0.10099	-0.13864	-0.08455	0.073087	-0.00194	-0.16248	0.32179
FAM129A	-0.00174	-0.09948	-0.00787	-0.06264	-0.01568	-0.01704	-0.11656	0.002557	0	-0.04841	0.07874
IFI35	-0.00687	-0.09934	-0.02805	-0.01612	-0.03063	-0.05582	-0.14823	-0.03771	-0.03474	-0.02712	0.013356
ALOX5	-0.00258	-0.09919	-0.00528	-0.00128	-0.00287	-0.00647	-0.13022	-0.01235	0.004422	0	0.014493
MIIP	-0.02218	-0.09913	-0.07062	-0.02593	-0.0414	-0.0808	-0.14059	-0.04611	-0.00158	-0.07602	-0.16673
SERINC1	-0.01532	-0.09905	0.030307	0.007983	0.036705	0.028638	-0.05319	0.018642	-0.09262	-0.03813	-0.06445
SNAP29	-0.02367	-0.09887	-0.05606	-0.0463	-0.04988	-0.08897	-0.12798	-0.04935	-0.03282	0.00393	-0.05586
ATP6V1A	0.006291	-0.09875	8.76e-05	0.006196	-0.00227	-0.00761	-0.0327	-0.00349	-0.00426	-0.01332	-0.05394
TTYH3	-0.00474	-0.0987	-0.00181	-0.00408	-0.0019	-0.00662	-0.05725	-0.00517	0	0.010885	0
AQP9	0	-0.09864	-0.00171	-0.00144	0	0	-0.00691	0	0	0	0
UBXN4	0.029071	-0.09859	-0.00216	0.013431	-0.03622	-0.03091	-0.0111	0.038677	0.022562	0.046295	-0.05829
SHOC2	-0.0044	-0.09851	-0.0251	0.002702	-0.02388	0.00643	-0.04076	0.078538	0.002318	0.063522	0.01039
YWHAG	-0.00968	-0.09838	-0.01892	0.015101	-0.01352	-0.00431	-0.08851	-0.00371	-0.00791	0.004741	-0.02577
SYNCRIP	-0.04786	-0.09822	-0.02457	-0.02252	-0.02489	0.043474	0.027085	-0.00433	-0.00283	-0.10375	-0.13337
CANX	-0.01076	-0.09821	-0.0337	-0.01691	-0.01077	-0.00776	-0.05022	-0.00939	-0.03575	-0.07081	-0.29497
SNX6	0.01664	-0.09818	-0.04651	0.024992	-0.00945	-0.01887	-0.15142	-0.06101	-0.03633	0.071645	-0.0406
BEST1	-0.01336	-0.09799	-0.02591	-0.03312	-0.02187	-0.01477	-0.1149	-0.05778	-0.02029	-0.05297	0.052599
PDXK	-0.00933	-0.09798	-0.01982	-0.00867	-0.02083	-0.02706	-0.03879	-0.02018	0.004217	0.005066	0
WARS	-0.01232	-0.09777	0.001554	-0.0177	0.005241	-0.02971	-0.31711	-0.0465	-0.0484	-0.06323	0.012345
TMCO3	-0.01975	-0.09759	-0.01978	-0.02401	-0.02528	-0.04584	-0.09113	-0.01539	-0.0126	-0.0926	-0.03072
LRP1	-0.00438	-0.09754	-0.00285	-0.00234	-0.00615	-0.00615	-0.02989	0	0	0	0
ACER3	-0.00113	-0.09744	0.00195	-0.02183	0.006665	0.000562	-0.02799	0.000194	0.003086	-0.01148	0.003527
CORO1C	-0.00348	-0.09736	-0.00604	-0.00449	-0.00425	-0.01092	-0.08473	0.027995	-0.02023	0.020753	0.098707
SMAP2	-0.04372	-0.09732	-0.04726	-0.04427	-0.05672	-0.05442	-0.08562	-0.0946	-0.0552	-0.00606	-0.226
M6PR	-0.03903	-0.09728	-0.07203	-0.0808	-0.0517	-0.01488	-0.10891	-0.04752	-0.08467	0.12919	-0.18813
RHOQ	-0.00139	-0.09726	-0.00095	-0.00304	0.008642	-0.01439	-0.09712	-0.00465	-0.00757	-0.01654	-0.04898
TLN1	0.022885	-0.09722	-0.04426	0.016063	-0.09549	0.027727	-0.13098	-0.0312	0.002053	-0.02164	-0.10753
PYGL	-0.00052	-0.0972	-0.0012	-0.00104	0.001704	-0.00124	-0.07986	0.007287	0	0	-0.05424
COMMD7	-0.03105	-0.09704	0.008998	-0.08393	0.005749	-0.03646	-0.05216	0.024408	0.029627	-0.03259	-0.07567
NDUFV2	-0.00199	-0.09702	-0.03545	0.013409	-0.02561	-0.05401	-0.14836	-0.02548	-0.04117	-0.12033	0.17373
SNHG25	-0.04965	-0.097	-0.06633	0.01574	0.002976	0.00058	-0.05077	-0.01593	-0.0149	-0.00525	-0.01791
GADD45GIP1	-0.02009	-0.09698	-0.01295	-0.03267	-0.05317	0.061033	-0.05804	-0.1487	-0.01445	-0.09923	0.263639
LSM5	-0.0413	-0.09689	-0.01429	0.004242	-0.02236	-0.02147	-0.04578	-0.09572	-0.02502	0.11629	-0.32513
ANKRD44	0.010083	-0.09687	-0.02627	0.085427	0.006291	-0.01252	-0.05218	0.000265	0.102417	0.051454	-0.0779
DOK1	-0.02919	-0.09686	-0.05405	-0.06547	-0.03879	-0.05672	-0.14628	-0.04439	-0.02186	-0.11204	-0.07809
SDHB	-0.02666	-0.09668	-0.03616	-0.02289	-0.02163	0.032126	-0.11258	-0.06055	0.019337	0.088366	-0.10455
RCSD1	0.022011	-0.09664	-0.01372	0.001922	0.009751	0.023933	-0.06439	-0.16192	0.028453	-0.07461	0.036302
LMAN2	-0.0529	-0.09657	-0.1139	-0.0416	-0.07567	-0.06849	-0.10965	-0.05674	-0.06763	0.151435	0.078334
RNH1	-0.06169	-0.09653	-0.0326	0.008244	-0.02144	-0.0261	-0.13892	-0.00486	-0.01495	-0.04474	0.085721
KDELR2	-0.02916	-0.0965	-0.01987	-0.0548	-0.04351	-0.04767	-0.05237	-0.01518	-0.02886	-0.15107	-0.10946
CCDC28A	-0.06121	-0.09643	-0.068	-0.04373	-0.0261	-0.08403	-0.10733	-0.01937	-0.04029	-0.05506	0.049146
MRPL20	-0.01818	-0.09627	-0.08903	-0.0055	0.032535	-0.05703	-0.06029	0.00019	-0.1202	0.011434	0.029926
AKAP9	0.010353	-0.09616	0.047068	0.016015	0.052923	0.07274	0.004661	0.082751	0.04328	-0.08625	0.041863
SNX27	-0.03283	-0.09597	-0.01872	-0.02249	-0.0223	-0.01657	-0.05326	0.008784	-0.00814	-0.0681	-0.07959
RP6-159A1,4	-0.00126	-0.09588	-0.00045	0.0047	0.002163	0.001775	-0.01249	-0.02282	0	0.033065	0
FOXN3	-0.00908	-0.09586	-0.00175	0.009392	0.014063	0.047506	0.080601	-0.03037	0.063646	0.121922	-0.01185
SPCS3	-0.02519	-0.0958	-0.04876	0.04612	-0.01885	0.03083	-0.05399	-0.01373	-0.01446	0.052911	-0.10726
DOCK2	0.005174	-0.09538	-0.0063	0.038202	-0.03109	0.014133	-0.06024	-0.0284	-0.05291	-0.0775	0.01548
ANKRD12	-0.00135	-0.0953	0.03073	0.01316	0.009584	-0.07167	-0.16664	0.101918	0.111783	0.144643	0.349005
EMB	-0.01452	-0.09527	-0.05576	-0.07228	-0.06378	0.004854	-0.0028	-0.04783	-0.05676	-0.00732	-0.09246
NDUFAB1	-0.04941	-0.09522	-0.08963	-0.04855	0.013704	-0.06134	-0.0618	-0.01812	-0.11167	-0.1915	0.202981
DENND6B	-0.01192	-0.09518	-0.01983	-0.00781	-0.02099	-0.01732	-0.11582	0.001039	-0.01908	-0.01435	0
IRF5	0	-0.09513	-0.01015	-0.00564	0.000118	-0.02533	-0.07942	-0.04043	-0.0078	0.006555	-0.05586
PPCS	-0.02079	-0.09495	-0.05582	-0.0211	-0.04172	0.026751	-0.10097	0.002907	0.102826	-0.05009	-0.12591
HNMT	-0.00254	-0.09483	-0.00124	-0.00188	0	-0.00634	-0.17762	0	0.004124	-0.01111	-0.05424
ECH1	-0.04127	-0.09475	-0.05607	-0.03089	-0.11764	-0.11396	-0.14624	-0.09523	-0.00745	0.041374	-0.01249
PDIA3	0.017014	-0.09463	-0.01646	-0.19594	-0.12551	0.133018	-0.09293	-0.10887	-0.09981	-0.17841	-0.0301
PAPSS1	-0.01269	-0.09463	-0.03965	-0.01948	-0.03987	-0.02427	-0.09347	-0.0159	-0.03673	0.001787	-0.02442
HIPK1	0.012158	-0.09433	0.015107	-0.01043	0.001498	-0.01381	-0.00314	-0.00784	-0.00183	-0.00122	0.034482
HADHB	0.002078	-0.09427	-0.00844	-0.00091	-0.03023	-0.05392	-0.16534	-0.00522	-0.10541	0.028374	0.025379
WDR45	-0.01965	-0.09426	-0.00177	-0.03884	-0.03641	0.041747	-0.08301	0.003219	0.044237	-0.06901	0.06303
SCAND1	0.010467	-0.09418	0.06349	-0.05656	-0.10587	0.118385	-0.09013	-0.0435	0.036532	-0.20194	-0.41341
GMIP	-0.01692	-0.09414	-0.00874	-0.02216	-0.04152	-0.02025	-0.05061	-0.01122	0.004388	0.040479	0
TMEM179B	-0.0151	-0.09396	-0.03285	-0.03419	-0.017	-0.08314	-0.21284	0.013432	-0.02474	-0.12099	-0.22435
APH1A	-0.03753	-0.09385	-0.03858	-0.02208	-0.03048	-0.05285	-0.00621	-0.05376	-0.06358	0.002678	-0.19471
CCPG1	-0.00523	-0.09376	-0.02561	-0.0218	0.000704	-0.0585	-0.01923	-0.02128	0.047566	0.040033	0.024947
UBE2Q1	-0.01394	-0.09372	-0.03341	-0.01631	-0.01326	-0.05482	-0.03232	-0.01086	-0.01023	-0.02227	-0.05024
TRPS1	-0.01167	-0.09369	-0.01639	-0.0055	0.00111	-0.01272	-0.07508	-0.02161	-0.00166	-0.01049	-0.05394
ANXA4	-0.00428	-0.09349	-0.02028	-0.02828	-0.01605	-0.09952	-0.14971	-0.09274	-0.00375	0.022208	-0.04684
HIPK3	0.000546	-0.09347	-0.00683	-0.00474	0.02388	0.024815	0.037292	0.009154	0.009497	-0.0119	-0.02736
NKG7	0.013197	-0.09336	-0.05723	-0.313	-0.18664	-0.07527	-0.09164	-0.07533	-0.02805	-0.37001	-0.04091
GPBAR1	-0.00254	-0.09334	-0.00177	-0.00239	-0.00376	-0.00849	-0.20777	0	-0.00704	0	0
ITGB1	-0.00479	-0.09332	-0.06994	-0.34759	-0.20905	-0.23334	-0.07114	0.107996	-0.03939	-0.02165	-0.00254
TFEC	0.000726	-0.0933	-0.00103	0	0	-5.71e-05	-0.01015	0.023897	0	0	0
SNRPD3	-0.01863	-0.09328	-0.09065	-0.02219	-0.03505	-0.06121	-0.09761	-0.02555	-0.02126	0.000692	0.066459
MYO5A	-0.01078	-0.09327	-0.02631	-0.02957	-0.03351	-0.04378	-0.0715	-0.02819	-0.00658	-0.04661	0
STK38L	-0.01133	-0.09321	-0.00777	-0.00181	-0.00818	-0.02235	-0.04793	-0.01889	-0.00543	0.010302	-0.07
STK24	-0.01119	-0.09308	-0.02056	0.007821	-0.02157	0.001966	-0.07097	0.003421	-0.01771	-0.04322	0.122216
EIF2S2	-0.03313	-0.09307	-0.08854	-0.0546	-0.0751	-0.06209	-0.24915	0.007824	-0.06803	-0.10595	-0.4407
UBXN2B	-0.02888	-0.09291	-0.0262	-0.02635	-0.02475	-0.04043	-0.05715	-0.02673	-0.03787	-0.02564	-0.06433
SEPW1	-0.10045	-0.09286	-0.09687	-0.07236	-0.14224	-0.17684	0.017465	0.032497	-0.03053	-0.08837	-0.00211
DNAJC8	-0.03671	-0.09276	-0.02522	-0.02859	-0.06216	-0.04811	-0.10763	0.001361	-0.01928	-0.03402	-0.1577
LASP1	-0.00858	-0.09253	-0.06914	-0.03144	-0.01066	-0.04287	-0.03513	0.010994	-0.05021	-0.07039	-0.04471
ZNF267	0.01291	-0.09244	-0.01239	-0.01266	-0.00294	-0.01303	-0.07072	0.003133	-0.00717	-0.00689	0.050204
ERP44	-0.03785	-0.09241	-0.04812	0.021131	-0.00382	-0.00638	-0.17361	-0.03271	-0.0299	0.052024	0.110749
PSPC1	-0.03979	-0.09239	-0.03219	-0.05562	-0.03887	-0.05126	-0.05718	-0.02498	-0.02883	-0.0601	0.050694
RIN2	0	-0.09227	0	-0.00144	0	0	-0.0704	0	0	0	0
MAGOH	-0.0704	-0.09217	-0.02824	-0.02136	-0.03023	-0.00737	-0.09564	-0.08166	-0.04537	-0.24611	-0.04945
SRGAP2	-0.00547	-0.092	-0.01596	-0.02173	-0.01572	-0.0077	-0.13362	-0.02307	0	0	0
FKBP5	-0.06197	-0.09199	-0.05605	-0.10011	-0.08069	-0.06156	-0.05992	-0.01265	-0.03934	-0.05089	-0.01032
FIBP	0.006039	-0.0917	-0.03465	0.00899	-0.04828	-0.03789	-0.10407	0.059953	-0.01006	0.024247	0.121656
EPB41L3	0	-0.09144	-0.0013	0	-0.00205	0	-0.2063	0	0	0	0
CITED2	-0.00126	-0.09138	-0.00909	-0.01062	-0.04436	-0.01951	-0.05162	-0.01469	0.017271	-0.01235	0
TMSB4X	0.028339	-0.09136	0.006674	0.00795	0.031916	-0.03782	-0.08577	0.021838	0.015959	-0.02195	-0.06201
CYB5R4	-0.00576	-0.09131	-0.0141	-0.0232	-0.01743	0.000966	-0.09982	-0.06809	-0.03128	0.034889	-0.21447
DNAJC7	0.011755	-0.09127	-0.01886	0.069944	-0.01675	0.00595	-0.05466	-0.05068	-0.06989	-0.01652	-0.19409
ESD	-0.0946	-0.09125	-0.04916	0.018196	0.00475	-0.02078	-0.07596	-0.02591	0.057212	0.107151	-0.2279
LRRC25	-0.00059	-0.09124	0	-0.00022	0.00466	0.005546	-0.14196	0.02113	-0.01037	-0.01368	0
TNKS2	-0.01896	-0.09106	-0.02179	-0.0141	-0.02072	-0.03059	-0.06984	-0.00117	0.034117	-0.00581	-0.21106
NRAS	-0.00693	-0.09096	-0.02067	-0.01414	-0.01426	-0.01099	-0.04276	-0.01077	-0.02933	-0.04483	-0.05586
ENTPD1	0.002254	-0.09092	-0.01198	0.001977	-0.00636	0.003731	-0.0742	-0.00307	0.004124	-0.01885	-0.06616
DEK	0.006735	-0.09083	-0.01821	-0.05753	-0.04896	0.045166	-0.05542	-0.00388	0.021404	-0.0346	0.150749
PTGER2	-0.04727	-0.09083	-0.05738	-0.05576	-0.05512	-0.02827	-0.01155	-0.00655	-0.01593	-0.22473	-0.05708
PIM1	-0.08292	-0.09082	-0.16149	-0.001	-0.01934	-0.0278	-0.01365	0.027429	-0.09279	-0.01299	-0.07127
NEAT1	-0.00917	-0.09037	0.013909	0.033124	-0.06512	-0.01894	-0.16524	0.100383	-0.00964	-0.35415	-0.44122
NAGK	-0.01599	-0.09024	-0.03417	0.028675	-0.03706	-0.00582	-0.15162	-0.00603	0.000877	0.087987	-0.07814
TWF2	-0.03451	-0.09019	-0.06387	-0.01727	-0.03645	-0.01653	-0.09555	0.012234	-0.07804	0.14423	-0.03344
DNAJC15	0.037373	-0.09019	-0.0335	-0.00058	-0.06679	-0.04793	-0.06787	-0.0955	0.003363	0.148607	0.083392
CEBPG	-0.00074	-0.09018	-0.02452	-0.0307	-0.00561	-0.02503	-0.03432	-0.03911	-0.01665	-0.00123	-0.02553
HNRNPU-AS1	-0.01586	-0.09016	-0.03636	0.002127	-0.01186	0.002202	-0.03471	-0.04138	-0.00707	-0.0039	0.02803
CCDC85B	-0.05684	-0.09006	-0.04808	-0.11546	-0.05394	0.033588	-0.07372	-0.17315	-0.06032	-0.22609	-0.078
CFLAR	-0.03231	-0.09004	-0.03588	0.140719	0.022075	0.055997	-0.05947	-0.03126	0.019626	-0.02075	-0.11215
CCNDBP1	-0.00512	-0.08995	-0.02138	0.038985	0.003001	-0.09236	-0.05599	0.043224	0.040261	-0.18628	0.212991
DOK3	-0.00798	-0.08987	0.001733	-0.00081	-0.0021	-0.00247	-0.08161	0.040767	0.003884	0.022321	-0.10602
GLTP	-0.0037	-0.08985	-0.0201	-0.04629	-0.01822	-0.04928	-0.08872	-0.05018	-0.02314	-0.05047	0.086838
ENSA	-0.00457	-0.08984	-0.05626	-0.04673	-0.02955	-0.048	-0.01984	-0.12956	-0.05534	-0.12211	0.337085
SMIM7	-0.01167	-0.08982	-0.04078	0.012915	-0.03679	-0.03617	-0.05373	0.015918	-0.0089	-0.00016	-0.03966
AP1S1	-0.03065	-0.08961	-0.03379	-0.03444	-0.08057	-0.03813	-0.06591	-0.03134	-0.01731	-0.04898	0
CUL4A	-0.02302	-0.08952	-0.06213	-0.05948	-0.06552	-0.05332	-0.07161	-0.01699	-0.03053	-0.05828	0
BLOC1S2	-0.04151	-0.08939	-0.06637	-0.07018	0.022046	-0.07222	-0.01336	-0.07248	-0.08115	-0.13919	-0.50591
CR1	-0.0005	-0.08937	-0.00563	0	-0.00267	-0.0022	-0.02141	-0.00263	-0.00513	0	-0.18257
SAR1A	0.003867	-0.08918	-0.02933	-0.02549	-0.01079	-0.08322	0.004906	-0.07965	-0.01296	-0.03366	-0.06857
WNK1	0.003386	-0.08914	-0.01516	-0.01224	-0.04678	-0.011	-0.04061	0.006582	-0.04153	-0.07522	0.064092
ATP6V1D	-0.00935	-0.08896	-0.03706	-0.03181	-0.05759	-0.03519	-0.03144	-0.01633	-0.01782	-0.07115	0
VAMP7	-0.02726	-0.08893	-0.02574	-0.08645	0.002064	-0.08342	-0.04262	-0.033	-0.00068	-0.12003	-0.05336
OSTM1	-0.00766	-0.08887	-0.01624	-0.06165	-0.05968	-0.02089	-0.00634	-0.00973	0.049752	-0.05143	-0.06066
CCR1	-0.001	-0.08877	-0.00627	-0.00459	0.001594	0.003073	-0.08571	0	0	-0.00092	0
DYRK1A	-0.01635	-0.08867	-0.02434	-0.00442	-0.01492	-0.03888	-0.0568	-0.02185	0.001277	0.002541	-0.12771
SDHC	-0.05386	-0.0886	-0.10081	-0.02303	-0.03474	-0.05879	-0.11866	-0.03331	-0.06069	-0.06361	-0.01223
KIAA0930	0.001607	-0.08858	-0.00883	-0.00091	-0.00503	-0.00134	-0.04004	0.011464	0.004407	0.027923	-0.092
RNF149	-0.02764	-0.08857	-0.01369	0.008547	0.009474	-0.01959	-0.03588	0.045685	0.067571	0.008231	0.135573
KIF5B	0.057107	-0.08856	0.018285	-0.02983	-0.00201	0.005458	-0.07186	0.017263	0.015803	-0.12092	-0.0164
CAB39	-0.02469	-0.08844	-0.03252	0.001	-0.00712	-0.03781	-0.05678	0.011425	-0.00939	0.024442	0
STAC3	-0.00097	-0.08829	-0.00146	-0.00129	0	-0.00192	-0.11753	-0.00265	0	0	0
SCO2	0.004156	-0.08827	-0.00779	-0.02052	-0.0205	-0.00536	-0.19814	0.039501	0.024384	0.00798	0.056971
GUSB	-0.01485	-0.08824	-0.02999	-0.04681	-0.06336	-0.06261	-0.12047	-0.05481	-0.00041	0.010016	0.012063
PTPRJ	-0.00718	-0.08809	-0.00922	-0.01246	-0.03328	0.019261	-0.01892	-0.01995	-0.00597	-0.04525	0.028171
ST3GAL5	-0.02531	-0.088	-0.01311	-0.04177	-0.03691	-0.04798	-0.13159	-0.03317	-0.02241	-0.04938	-0.05768
DYNC1I2	0.023758	-0.08792	0.00954	-0.02278	-0.00903	0.00639	-0.13562	0.023026	-0.07625	0.053227	-0.03955
HNRNPAB	-0.00889	-0.08789	-0.02764	-0.0012	-0.01879	-0.02172	-0.10394	-0.04081	-0.02539	-0.06311	0
UQCRC2	-0.04676	-0.08764	-0.02015	-0.05392	-0.00906	-0.07008	-0.16104	-0.14667	-0.01987	-0.01932	-0.2715
WAPL	0.009082	-0.08764	-0.00117	0.001605	-0.01891	0.002777	-0.01803	-0.03836	-0.03361	0.029026	-0.02796
WDFY2	0.01041	-0.08763	-0.00736	0.005623	-0.00321	-0.00636	-0.00518	0.029974	0.014807	-0.00819	0.135687
ARL5A	-0.05316	-0.08756	-0.03126	-0.05909	-0.0222	-0.03465	-0.06171	-0.07405	-0.01379	-0.04996	-0.06758
KLHL18	-0.02206	-0.08739	-0.02759	-0.02792	-0.02741	-0.00228	-0.1461	-0.03533	-0.03444	-0.0546	0
MDH1	-0.00852	-0.08733	-0.09648	0.0213	-0.06029	0.018795	-0.10983	-0.14893	0.013963	-0.15728	-0.24437
SLC27A3	-0.00016	-0.08719	-0.00933	-0.0296	-0.02665	-0.04643	-0.08561	-0.00659	0	-0.07376	0
ZFYVE16	-0.011	-0.08703	-0.01079	-0.01976	-0.0187	-0.01439	-0.06533	-0.01141	-0.01632	0.014059	-0.07495
CALU	-0.05314	-0.0869	-0.0578	-0.05014	-0.05857	-0.07573	-0.0622	-0.03904	-0.01604	-0.02622	-0.11568
PDCD6IP	-0.00104	-0.0869	-0.04546	-0.00228	-0.02671	-0.01275	-0.08288	0.042628	-0.02306	0.078629	-0.0284
SULF2	0.049884	-0.08679	0.030909	0.046964	0.024596	0.012301	-0.02362	0.108746	0.04987	0.014643	-0.29317
LAMP2	-0.0134	-0.08668	0.000436	-0.02304	-0.00527	-0.01251	-0.09741	-0.00047	-0.00757	-0.04831	-0.01754
GNS	-0.0028	-0.08665	-0.01318	-0.00662	-0.02432	0.005389	-0.16978	-0.00486	-0.00383	-0.01677	0
SLCO3A1	0.014024	-0.08662	0.005658	0.032145	-0.00522	0.010763	-0.00594	-0.00337	0.036334	0.040882	0.024947
ALKBH5	-0.00786	-0.08655	-0.03627	-0.05098	-0.01935	-0.03713	-0.07558	-0.00583	-0.02336	0.033862	0.054542
CREG1	-0.00049	-0.08644	-0.00439	-0.00067	-0.00212	-0.00792	-0.03104	-0.00189	-0.00251	0	0
CAPN2	0.006749	-0.08644	-0.02157	-0.05203	-0.0144	-0.06609	-0.10835	-0.00315	-0.06145	-0.08276	-0.1044
PSMB6	-0.0235	-0.08635	-0.08171	0.018488	-0.06958	-0.04018	-0.04285	0.008001	-0.02726	-0.05421	-0.14112
ANAPC15	-0.01247	-0.08622	-0.03963	-0.00651	-0.01443	0.037966	0.00229	0.007594	-0.0644	0.1072	0.098746
ADAP2	0.000763	-0.08611	-0.00241	0.000456	0	0.001956	-0.06466	0.010646	0.004076	0	-0.05424
PHPT1	-0.01143	-0.0861	-0.05415	-0.03432	-0.04513	-0.02203	-0.18252	-0.10784	-0.01225	-0.0869	-0.18841
VPS13C	0.009664	-0.08608	-0.01131	-0.02116	-0.0183	-0.02748	-0.01505	0.015116	0.047462	-0.04679	-0.01615
COMMD8	-0.03417	-0.08606	-0.05263	-0.02851	-0.02504	-0.05734	-0.12709	-0.03745	0.081798	-0.01298	-0.0657
ATXN2	-0.02173	-0.08592	-0.02591	-0.00609	-0.00125	-0.02918	-0.03143	-0.03659	0.051558	0.034486	-0.04837
BAZ2B	0.002563	-0.08578	0.007803	0.024049	0.022834	0.022627	-0.06637	-0.01918	0.0269	-0.05427	-0.01556
RALB	-0.01873	-0.08573	-0.0257	0.012521	-0.03504	-0.03894	-0.12209	-0.02761	0.00376	-0.01887	-0.15231
ATRAID	-0.06518	-0.08572	-0.09875	-0.0404	-0.03889	-0.03039	-0.13764	-0.0779	-0.03266	-0.0505	0.302293
CD300LF	0.001745	-0.08566	0.00069	0.00172	0.003391	0.003688	-0.10561	0.000801	0.003918	0	-0.05394
SIL1	-0.01071	-0.08565	-0.02371	-0.04341	-0.02836	0.004443	-0.06767	-0.021	0.01452	-0.03811	0.024947
VPS35	-0.01556	-0.08553	-0.04464	-0.02488	0.000642	-0.02355	-0.08482	0.003246	0.027012	-0.03419	-0.06945
RP2	-0.00109	-0.08551	-0.00842	-0.01341	-0.00629	0.001512	-0.05977	0.013551	0	-0.00175	0
SRP72	0.016003	-0.08546	-0.00981	0.044467	-0.01088	-0.00114	-0.08135	-0.03869	-0.04319	-0.10056	0.098624
PPP1R18	-0.05909	-0.08525	-0.13693	-0.04769	-0.02027	-0.11948	-0.17157	-0.05588	-0.05616	-0.12287	-0.19758
RNASE2	0.001316	-0.08525	0.001639	0	0	-0.00226	0.032454	0.003464	0	0	0
RER1	-0.03338	-0.08522	-0.06598	-0.05196	0.004261	-0.07413	-0.01994	0.000278	-0.08782	0.152395	-0.02453
RAB5C	-0.03065	-0.08516	-0.08198	-0.02587	-0.04571	0.008634	-0.17672	0.019673	-0.01682	0.057788	0.049425
ATRX	0.003552	-0.08495	-0.03682	0.012874	0.064424	-0.05746	-0.11183	0.037424	-0.03893	-0.02969	-0.459
PSMG2	-0.01127	-0.0848	-0.05978	-0.00586	-0.05076	-0.01437	-0.07538	0.042358	-0.04663	0.003456	-0.18058
FGFR1OP2	-0.01887	-0.08442	-0.044	-0.01004	-0.0202	-0.03244	-0.08095	-0.01223	0.028398	-0.07149	0.030586
SNRPD1	0.00541	-0.08407	-0.04087	0.038187	-0.0638	-0.03654	-0.11852	-0.03817	-0.10393	-0.04348	0.169319
TANK	-0.00342	-0.08404	-0.02098	0.027788	0.01056	-0.00528	-0.12302	-0.01396	-0.01258	-0.12221	0.103025
HLA-F	-0.12283	-0.08404	-0.02649	-0.1462	-0.07575	-0.11292	-0.14196	-0.08579	-0.04828	0.132544	0.117006
EPS15	-0.02344	-0.08402	-0.03608	0.002939	-0.02096	-0.07364	-0.06611	-0.03194	-0.01214	-0.00648	0.103139
ARF4	-0.01545	-0.08398	-0.03517	-0.00268	-0.05768	0.0107	-0.01661	-0.01272	-0.05605	-0.03938	-0.15314
MRPL51	-0.04657	-0.08396	-0.08659	0.009866	-0.03264	-0.06358	-0.20895	-0.02178	-0.03524	-0.01168	0.266618
DICER1	0.000479	-0.0839	-0.00089	-0.00474	-0.00688	-0.00749	-0.07155	-0.01566	0.043955	-0.01721	-0.0213
FO538757,2	-0.02778	-0.0838	-0.03455	-0.03685	-0.03601	-0.00414	-0.12488	-0.03797	-0.01698	-0.03083	-0.124
MAFB	0.000622	-0.0837	0.001646	-0.00129	0.001066	0	-0.07872	0.000164	0.001312	0	0
RABGEF1	-0.00465	-0.08329	-0.01606	-0.01129	-0.02752	-0.01115	-0.05311	-0.0475	-0.01149	-0.01382	-0.05586
OCIAD1	0.015084	-0.08295	-0.0635	-0.06936	0.043115	0.021904	-0.1209	-0.06861	0.008692	0.08718	0.071887
SNRPC	-0.03818	-0.0828	-0.08038	-0.09982	-0.05616	-0.11057	-0.12258	-0.08857	0.064372	-0.19148	0.160211
VMA21	-0.00603	-0.0828	-0.03408	0.009562	-0.02206	0.007389	-0.0081	0.006135	0.005011	0.028836	-0.12519
DUSP23	-0.0043	-0.08264	-0.00476	-0.02932	-0.03673	-0.05976	-0.10634	-0.01912	-0.01894	0.024529	0.000428
ZNF385A	-0.00226	-0.08235	-0.00123	-0.00281	-0.00312	-0.00224	-0.08049	-0.00668	0	0	0.034482
CBR1	-0.03164	-0.08231	-0.0407	-0.03025	-0.02812	-0.03977	-0.12383	-0.0245	0.021726	0.004163	0
C19orf60	-0.01526	-0.0822	0.031161	-0.02133	-0.03415	0.060028	-0.0554	-0.04037	-0.05491	-0.14848	0.107547
PICALM	-0.00666	-0.08213	-0.00532	0.058842	-0.0076	0.019205	0.034274	0.007598	-0.0219	0.006726	0.045582
PLCG2	0.005364	-0.08174	-0.00673	-0.02037	-0.02948	0.001947	-0.05409	-0.10401	-0.00712	-0.07398	-0.09752
TMCO1	-0.04337	-0.08159	-0.05711	0.028426	-0.03062	0.003242	-0.05433	0.004487	0.024467	-0.13716	-0.14071
OSBPL8	0.030292	-0.0813	0.024433	0.000901	0.003578	0.016862	0.015754	-0.01311	0.060169	-0.02624	-0.15105
DCTN3	-0.03683	-0.08109	-0.03328	-0.04319	-0.07697	-0.04075	-0.0282	-0.07694	-0.02134	-0.08366	-0.17439
PIK3AP1	0.000378	-0.08108	-0.00473	-0.00268	-0.00129	0.002505	-0.02114	-0.05859	0	0.014836	-0.15932
UBE2F	-0.01556	-0.08108	0.016181	-0.07235	-0.01338	-0.154	-0.12896	-0.01842	-0.02709	-0.12668	0.097578
HNRNPH2	-0.00463	-0.08103	-0.03374	-0.01456	-0.02512	0.001324	-0.08439	-0.05784	-0.00072	-0.01073	-0.00048
FTL	-0.07275	-0.08088	0.036307	0.045949	0.068144	0.011135	-0.12692	0.072782	0.099123	-0.08801	-0.0099
OCEL1	-0.02359	-0.08081	-0.01798	-0.01842	-0.02987	-0.02303	-0.1055	-0.00753	-0.04946	-0.06093	0.022014
FNBP1	0.070423	-0.08059	-0.0057	-0.02717	-0.04168	0.011188	-0.11671	0.013538	0.124328	0.011467	0.076982
HOOK3	0.004039	-0.08059	0.000109	-0.01594	-0.00584	0.014068	0.009375	-0.03261	-0.01583	0.025113	-0.23486
PRNP	-0.03877	-0.08051	-0.05046	-0.0559	-0.0172	-0.07255	-0.10141	-0.03715	-0.03688	0.029947	0.026889
FAM49A	-0.00225	-0.08039	-0.00034	-0.00615	0.014907	0.021683	-0.06833	0.010095	-0.00459	-0.00192	-0.02487
EIF1B	0.006197	-0.08038	0.004361	0.014326	0.011924	-0.0552	-0.11477	0.06622	0.065505	0.044143	-0.24501
ADAR	0.013259	-0.07995	-0.05132	-0.05696	-0.02893	-0.04031	-0.11437	-0.01129	0.048108	0.004844	-0.07319
APOL6	0.002621	-0.07989	0.002541	0.02069	-0.03481	-0.01883	-0.06405	-0.00796	-0.063	-0.13026	-0.05024
VAMP3	-0.0113	-0.07897	-0.03119	-0.01342	-0.01066	-0.02678	-0.08727	-0.00724	0.001271	-0.00805	0.03318
CPNE3	-0.0121	-0.07893	0.003235	-0.00611	0.038759	-0.01097	0.000755	-0.0079	-0.025	-0.07144	0.050618
NDFIP1	-0.0339	-0.07879	-0.04884	-0.0554	-0.05709	-0.03987	-0.04567	-0.01003	-0.07518	-0.05321	0.178455
NFIC	0.010224	-0.07867	-0.00729	0.030229	-0.00135	0.000466	0.005303	-0.02154	-0.01344	-0.0451	-0.16304
PSMD13	-0.05954	-0.0771	-0.05013	0.036386	-0.00329	0.031019	-0.11228	0.025658	-0.04087	-0.02351	-0.07636
MRPS16	-0.03255	-0.07695	-0.00216	-0.02425	0.002216	0.037477	-0.05447	-0.01752	0.027044	0.084562	-0.10454
TRAPPC2L	-0.03142	-0.07679	-0.07271	0.020261	-0.03654	-0.03639	-0.02989	-0.01393	-0.06191	-0.09359	0.034207
XBP1	-0.11805	-0.07647	-0.08821	-0.10584	-0.09831	-0.00196	-0.04983	-0.04933	0.014125	-0.13003	0.001497
HELZ	0.010114	-0.07097	0.010309	0.052035	0.04898	0.058956	-0.02685	-0.03225	0.003789	-0.0669	0.052691
FAU	-0.05528	-0.02786	-0.04709	-0.03264	-0.06047	-0.0629	0.022851	-0.00318	-0.02055	0.032401	-0.20879
RPS15A	-0.02149	-0.0253	-0.02237	0.069697	-0.02633	-0.00325	0.054312	0.036247	-0.00056	0.11665	-0.01878
RPL5	-0.01131	0.010281	0.014949	0.07983	0.027684	0.070643	0.069071	0.033712	0.049484	0.183216	-0.04227
RPLP0	-0.16841	0.014974	-0.219	-0.06355	-0.24747	-0.12961	-0.027	-0.13692	-0.17183	-0.01798	-0.07764
RPL7	-0.00537	0.015897	-0.00261	0.000677	0.007339	0.034723	0.081208	-0.01292	0.073796	0.101138	0.03862
RPL27A	0.006871	0.017852	-0.00853	0.045055	0.005368	-0.01916	0.07179	0.042949	0.016267	0.090017	0.060788
RPS29	-0.04939	0.021674	-0.02046	-0.04596	-0.02671	-0.03147	0.042681	0.000117	-0.03307	0.060781	0.14632
RPS3	-0.04631	0.024715	-0.03419	-0.00346	0.02923	-0.06152	0.022494	0.020721	0.013072	0.119458	0.040244
RPL11	-0.02195	0.029822	-0.02402	0.096275	0.010727	0.026892	0.020721	0.046808	0.019001	0.145912	-0.02875
RPL6	-0.02753	0.033703	-0.01658	0.013735	-0.0046	0.001952	0.117569	0.054036	-0.00106	0.093794	0.168544
RPL12	-0.07045	0.034414	-0.07749	-0.07958	-0.11759	-0.04582	0.036645	-0.13251	-0.11547	0.037414	-0.06499
RPS13	-0.04247	0.039282	-0.05448	-0.01334	-0.054	-0.09248	0.007041	-0.10344	-0.03703	0.221796	-0.14742
RPL8	-0.09992	0.039601	-0.03666	0.101585	0.078266	0.027402	0.122556	-0.04345	-0.04879	0.241362	-0.30153
RPL24	-0.03364	0.043157	-0.05551	0.056915	-0.08186	-0.05666	0.062029	0.033905	-0.01944	0.004572	-0.10076
RPS10	-0.04611	0.04356	-0.03186	0.196516	0.074315	0.054319	0.066994	-0.00321	0.131912	0.266004	-0.03611
EIF1	0.096583	0.047076	0.087112	0.036078	0.012843	0.061543	0.026612	0.169453	0.090303	0.019899	0.274078
RPS27	-0.02592	0.049966	0.019951	0.027748	0.004661	0.01649	0.07087	-0.01026	-0.01803	0.121114	0.081692
PTMA	0.068284	0.051344	0.061318	0.010047	0.1037	0.130102	0.021047	0.08257	0.040178	0.06479	0.067024
RPL36	-0.03131	0.052057	-0.03303	0.035505	-0.0293	0.028613	0.052841	-0.01605	-0.06643	0.063711	-0.01162
RPL23A	-0.03131	0.053419	-0.03649	0.04709	-0.02171	-0.066	-0.00688	-0.02165	-0.05372	0.116938	-0.01812
RPL29	-0.02879	0.055816	-0.04534	0.10501	-0.00927	-0.01381	0.022445	0.048996	-0.07077	0.160383	0.017023
ATP5E	-0.06844	0.056415	-0.04249	0.068031	-0.04387	-0.07475	-0.01708	0.019751	-0.01716	0.064548	0.12539
EEF1A1	-0.07054	0.059338	-0.06952	0.02634	-0.01546	-0.02888	0.063958	-0.03717	-0.04464	0.149263	0.123592
RPL30	-0.04626	0.061044	-0.04188	0.083527	0.042388	-0.06765	0.058916	0.004457	-0.03879	0.175748	-0.09825
RPL21	-0.00597	0.061312	0.033343	0.036433	0.059068	0.037199	0.053239	-0.01844	0.015573	0.167318	0.058194
SAT1	-0.02528	0.062037	0.068892	-0.04108	-0.09378	-0.10382	-0.12892	0.194458	0.117885	-0.00498	0.389663
RPL34	-0.0207	0.067068	0.000324	0.033071	0.027044	0.01376	0.099737	-0.01335	0.000446	0.134995	0.004438
MT-ND3	-0.19098	0.069515	-0.21217	-0.0453	0.080733	-0.13363	0.028447	-0.19398	-0.06407	0.051041	-0.35953
RPL22	-0.06574	0.069784	-0.0719	0.061576	-0.0269	0.021066	0.080486	-0.00087	0.001475	0.003858	-0.20848
RPS27A	0.007203	0.071002	0.016381	0.041962	0.06581	-0.00981	0.121358	0.053219	0.025341	0.174903	-0.01545
RPL26	-0.02704	0.071484	-0.03344	0.015044	-0.05658	-0.03243	0.08489	-0.04761	-0.01895	0.110673	-0.14892
RPL27	-0.04265	0.071652	-0.05025	0.065601	-0.01513	-0.06173	0.098515	0.022048	-0.029	0.138747	-0.18096
RPS20	-0.01066	0.072059	0.02614	0.088236	-0.00619	-0.00805	0.049361	0.086064	0.02871	0.235657	0.026457
TOMM7	-0.03016	0.073504	0.030555	0.197729	0.123407	0.056613	0.128523	0.082008	0.06637	0.378491	-0.09249
MT-ND5	0.044452	0.073856	0.024367	0.204008	0.278376	0.124698	0.163371	-0.05629	0.117627	0.155516	0.086592
RPS15	-0.01252	0.074569	0.016399	-0.01418	-0.02783	0.016409	0.103667	-0.01956	0.001451	0.106572	0.031356
RPS7	-0.05554	0.081981	-0.05152	0.044341	-0.0514	0.000923	0.046806	-0.01465	0.038055	0.070941	0.002529
RPL35A	-0.02517	0.083848	-0.00725	0.008649	0.001553	0.005627	0.079902	0.028812	0.023746	0.082134	0.011139
RPL7A	-0.04165	0.092263	-0.09364	0.148742	-0.00894	-0.03898	0.050365	-0.01621	-0.09893	0.071656	-0.10428
RPS21	-0.05108	0.094518	-0.03871	0.056775	0.045821	-0.01645	0.204015	-0.03243	-0.06023	0.162529	-0.16119
NAMPT	0.007849	0.095279	-0.00029	0.002015	0.011164	-0.0071	-0.02251	0.044425	-0.00644	0.071232	-0.08974
RPS18	-0.01842	0.095463	-0.02844	0.082415	-0.00984	0.008597	0.152077	0.008204	-0.02496	0.218665	-0.02085
RPL19	-0.03619	0.099912	-0.05424	0.040263	0.010178	-0.02332	0.077398	-0.04717	-0.01883	0.067187	-0.00343
RPS14	0.003672	0.100282	0.00518	0.017036	0.048297	0.038996	0.136389	0.025657	0.044472	0.119874	0.135304
MT-CO2	-0.096	0.100694	-0.09145	0.073477	0.076427	-0.0481	0.123926	-0.05414	-0.0623	0.033923	-0.11674
UBA52	-0.00021	0.102534	-0.0353	0.091402	0.030133	-0.01573	0.062423	0.070759	0.019862	0.083875	-0.09262
RPL32	-0.02051	0.103046	-0.01781	0.058578	0.009648	0.006737	0.050877	0.068192	-0.00105	0.12218	-0.01106
RPS19	-0.03902	0.103051	-0.00894	0.101975	-0.02865	-0.01391	0.095209	-0.09027	-0.04035	0.151901	-0.02828
LST1	0.031784	0.106021	-0.0134	-0.00361	-0.02786	-0.01284	0.087313	0.001907	0.073938	0.022482	-0.18454
ZFAS1	0.010425	0.108453	-0.0292	0.153975	0.09964	-0.00238	0.040581	0.095352	0.147971	0.208999	0.236507
RPL28	0.079422	0.109679	0.067712	0.290887	0.161401	0.190022	0.130974	0.13641	0.072537	0.390557	-0.04339
RPL31	-0.05139	0.111354	-0.06449	0.013773	-0.01743	-0.00905	0.036922	0.007388	-0.03518	0.0801	0.172599
FOSB	0.12323	0.112354	0.073048	0.059383	0.074706	0.089857	0.0493	0.286944	0.051178	0.074354	-0.48517
JUNB	0.581633	0.113643	0.565291	-0.11954	0.021115	0.523332	0.074217	0.050692	0.406008	-0.52963	0.860822
RPL35	-0.03345	0.115395	0.018569	0.041917	0.017256	-0.00452	0.10375	-0.02012	0.004603	0.14174	-0.03994
MT-CO3	-0.08203	0.116975	-0.07378	0.06641	0.113197	0.045893	0.160181	0.006648	-0.10269	0.097931	-0.1254
RPS4X	0.03802	0.117153	0.040262	0.169072	0.194489	0.022321	0.189198	0.095455	0.194143	0.378923	0.095544
RPL18	-0.03347	0.120249	-0.01112	0.079099	-0.01118	-0.0088	0.068605	-0.0267	-0.01041	0.137865	-0.08743
RPS17	-0.01347	0.121634	-0.05135	0.096238	0.015612	-0.05904	0.076689	0.005867	0.040517	0.242177	-0.03771
RPS8	0.021851	0.121667	-0.01395	0.058921	0.008405	0.013725	0.07653	-0.00068	0.066034	0.234084	-0.0452
RPS23	-0.02157	0.121778	-0.02857	0.05616	0.011147	-0.01766	0.167203	-0.00111	-0.01373	0.218026	-0.05158
RPL41	-0.05483	0.122333	-0.03339	-0.02046	-0.02399	0.042589	0.129707	0.023011	-0.03059	-0.00161	0.058072
RPL23	-0.00779	0.122926	-0.0157	0.050121	-0.07103	-0.02568	0.162251	0.044182	0.015827	0.19276	-0.22729
RPL37A	-0.02602	0.127742	-0.03818	0.099564	0.044864	0.005532	0.139825	-0.00785	-0.03065	0.166246	-0.19747
RPS12	-0.05665	0.128656	-0.0636	0.12338	0.064513	-0.02552	0.067602	-0.02303	-0.02409	0.208305	-0.02329
RPL9	-0.05929	0.129115	-0.04183	0.141723	0.114066	0.045732	0.139445	-0.01163	0.014506	0.211014	0.07072
CTNNB1	0.032708	0.133384	0.033054	0.00824	0.005027	0.050485	0.183507	-0.0004	0.049527	-0.08866	0.239453
MT-ND1	-0.22852	0.135731	-0.22963	0.003205	0.083581	-0.18539	0.033284	-0.04593	-0.18452	0.079648	-0.33662
RPS11	0.029155	0.137661	0.004145	0.021561	0.08236	-0.0587	0.072902	0.070766	-0.03274	0.166205	-0.13534
MT-CO1	-0.00985	0.140464	-0.07629	0.008217	0.016203	0.008447	0.211914	-0.03653	-0.05249	-0.07615	0.08963
RPL39	0.009566	0.140807	0.009441	0.055656	0.009431	0.026894	0.159056	-0.05595	0.034546	0.060685	-0.17024
MT-ND4	-0.03748	0.146112	-0.00412	0.195036	0.228323	0.030874	0.129532	-0.0196	0.068875	0.125203	-0.19193
NR4A2	0.138228	0.152503	0.224409	0.134325	0.15996	0.169064	0.010417	0.200393	0.198971	0.154703	0.186377
RPS24	-0.02201	0.153037	-0.02642	-0.0026	-0.04163	-0.03255	0.092447	0.019616	-0.0329	0.273305	-0.08375
IFRD1	0.054097	0.15421	0.10605	0.063078	0.093847	0.230277	-0.01821	0.093049	0.036727	0.46233	-0.10019
ATP2B1	0.021216	0.156535	0.003704	-0.01563	0.012437	-0.01932	0.132961	0.070644	-0.02739	0.005255	0.058569
RPS26	-0.35978	0.159353	-0.27606	-0.07051	-0.16027	-0.26148	-0.0541	-0.06283	-0.12553	0.124585	1.94952
RPS28	-0.03675	0.165686	0.000166	0.073701	0.00557	0.044396	0.075013	0.035455	0.038776	0.10708	0.018199
RPL37	-0.03848	0.170248	-0.05038	0.144237	0.037499	-0.02883	0.050663	0.01058	-0.01292	0.101113	-0.1526
RPL13A	0.027964	0.171627	0.01816	0.041619	0.009206	0.059313	0.168829	0.090205	0.013234	0.227015	0.119408
PLAUR	-0.00419	0.180678	0.014159	-0.00573	-0.00141	0.005177	0.141223	0.008044	-0.00603	-0.0339	-0.05024
NR4A1	0.015782	0.181619	0.006186	0.003451	-0.00499	0.003473	0.094708	0.03501	0.024682	0.048379	0.082222
GABARAPL1	0.01024	0.182049	-0.01149	-0.08841	-0.05711	-0.06159	0.060361	0.019581	0.044023	0.003285	-0.06269
RPS16	0.010339	0.185994	-0.00481	0.112077	0.060992	0.008739	0.165279	0.098757	0.021108	0.106795	-0.01331
RPL38	-0.03969	0.186165	-0.06786	0.009723	-0.01146	-0.04486	0.044991	0.053623	0.000507	0.350971	-0.19045
ZNF331	0.17863	0.195429	0.222974	-0.01231	0.063478	0.119229	0.175634	0.080915	0.235259	-0.0853	0.116829
RPLP1	-0.04871	0.196702	-0.08046	0.076433	-0.03617	-0.01216	0.111894	-0.00425	-0.05051	0.111764	0.013983
TMEM176A	-0.00217	0.199767	-0.00353	-0.00255	0.001499	0.00198	0.260119	-0.004	0	0	0.03318
RPLP2	-0.00179	0.203885	-0.00225	0.122915	0.084461	0.030405	0.138556	0.127556	0.020673	0.145028	0.051396
MT-ATP6	0.018634	0.205843	-0.02237	0.286797	0.273763	0.170272	0.167896	0.100745	0.026477	0.132744	-0.20564
HLA-DQA2	-0.00098	0.233168	0.001607	0.107546	0.111223	0.054905	0.147491	0.079101	0	0.035359	-1.0944
TPT1	-0.05495	0.237278	-0.08787	0.144633	0.065048	0.004255	0.186157	0.080868	-0.01021	0.37997	0.082459
CD52	-0.03512	0.242369	0.020569	-0.02491	-0.03842	0.008762	0.083484	-0.05939	-0.06408	0.365629	-0.02784
CXCR4	0.192225	0.246785	0.190244	0.014202	0.142092	0.281854	0.237919	0.105405	0.296417	-0.14012	0.308598
NA	0.119237	0.250888	0.130948	0.34061	0.296576	0.147972	0.342355	0.190265	0.32866	0.401009	0.231807
MAP3K8	0.006194	0.266038	0.007085	-0.04628	-0.04131	0.028421	0.094355	-0.01858	0.002425	-0.15177	0.131436
IER3	-0.00478	0.271259	0.017678	0.026479	0.051969	0.017523	0.081714	0.005786	0.008592	0.100243	-0.06543
HLA-DQB1	-0.0338	0.316514	-0.03912	0.073924	0.040037	-0.00651	0.120444	-0.17729	0.009471	-0.07705	0.209363
FOLR3	0.002091	0.404275	0	0.002046	0.001515	-0.00172	0.082514	0	0	0	0
TMEM176B	-0.00299	0.420904	0.000358	0.003867	-0.0035	0.001889	0.329074	-0.00281	-0.00708	0	0

## Sheet: S7
Table S7, Yellow column shows genes in cluster 0 (CD4+ T cells) with a significant FC of R vs. NR in pre-treatment samples, Other columns show expression of same genes in otehr custers
cluster 0	0	1	2	3	4	5	6	7	8	9	10
JUNB	0.581633	0.113643	0.565291	-0.119542	0.0211148	0.523332	0.0742175	0.0506924	0.406008	-0.529629	0.860822
SH3YL1	0.241274	0.00914078	0.118138	0.0181154	0.0327011	-0.00206627	0.0156043	0.0682643	0.165838	0.103983	-0.0129066
ZFP36L2	0.223501	-0.134947	0.231011	-0.0118995	0.0199337	0.0902212	-0.228165	0.115978	0.156098	-0.096865	-0.0657185
YPEL5	0.205755	0.0219237	0.194221	0.0341114	0.0447648	0.254295	0.0344326	0.125131	0.163767	0.0749096	0.38594
VAMP2	0.201812	0.0999802	0.18462	0.164154	0.0594453	-0.0269368	0.0825336	0.187706	0.20073	-0.00601871	0.30677
CXCR4	0.192225	0.246785	0.190244	0.0142016	0.142092	0.281854	0.237919	0.105405	0.296417	-0.140118	0.308598
BTG2	0.185527	-0.0332515	0.177975	0.122112	0.191008	0.140109	-0.101223	0.334323	0.151362	0.350345	0.145594
KLF2	0.183308	-0.0926877	0.109475	-0.0124678	-0.1105	0.0154579	-0.0100477	-0.0648987	0.158098	-0.0348652	-0.0298053
ZNF331	0.17863	0.195429	0.222974	-0.0123093	0.0634776	0.119229	0.175634	0.0809153	0.235259	-0.0852979	0.116829
FOS	0.171748	-0.150132	-0.0100335	0.0991787	-0.066393	0.335242	-0.302442	0.0655225	-0.0582286	0.167028	-0.899656
CCNI	0.164466	-0.152088	0.129969	-0.0815919	0.0215957	0.0602369	-0.00705228	-0.169405	0.180794	-0.143549	0.189237
TNFAIP3	0.162865	0.0589503	0.233174	-0.0532971	-0.0646771	0.124192	-0.0177688	-0.0171035	0.197623	0.329013	0.124694
FAM215B	0.157117	0.0783053	0.226778	0.187891	0.157528	0.292547	0.066952	0.162858	0.162744	0.257945	0.293079
BTG1	0.152247	0.0512661	0.116592	0.0288153	0.152702	0.179348	-0.0137241	0.00176497	0.166805	0.172516	0.335405
FTH1	0.145722	-0.130236	0.316098	-0.564959	-0.236024	0.250039	-0.0389241	-0.39514	0.2666	-0.568563	0.178441
NR4A2	0.138228	0.152503	0.224409	0.134325	0.15996	0.169064	0.0104171	0.200393	0.198971	0.154703	0.186377
GPR183	0.132943	0.0491178	0.0572905	0.0372784	0.0298326	0.0222281	-0.00910686	0.068332	0.0509378	0.0813866	0.493015
HNRNPH1	0.130748	-0.0586219	0.0857181	0.0475933	0.066617	0.0994523	0.0272854	0.145857	0.211338	0.0548909	0.0822557
FOXP1	0.127388	-0.0314587	0.0698211	0.0284814	-0.010438	-0.00908517	-0.0178143	0.151098	-0.093336	0.0328122	-0.0196059
LTB	0.118435	0.0229013	0.230309	0.204862	0.0709704	0.125873	0.0167387	-0.318328	0.0250096	0.0353799	0.496116
DDX5	0.115774	-0.0534796	-0.0274542	0.0981302	0.0410711	0.109318	-0.0747729	0.0873412	0.117736	0.0498122	-0.0323164
H3F3B	0.104075	-0.013092	0.0944688	-0.0814282	-0.0310357	0.0837216	-0.0220418	0.218283	0.0518036	0.139802	0.283981
RBM39	0.100982	0.0113317	0.0567403	-0.0485692	0.0746527	0.11392	0.0151385	0.109757	0.070987	-0.160477	0.330179
EIF1	0.0965829	0.047076	0.0871123	0.0360776	0.0128425	0.0615431	0.0266119	0.169453	0.0903033	0.0198994	0.274078
SRRM1	0.0954881	-0.0845873	0.014826	0.0423647	0.0323122	0.0733162	-0.0504434	0.0136446	-0.0202614	-0.0130933	-0.304517
CD3G	0.0885128	0.0191992	0.00568926	-0.073075	0.0180641	-0.0534754	0.00474811	0.00824365	0.158986	0.0128339	0.0902234
FYB	0.0834419	-0.276587	-0.0402938	0.0782538	-0.0177124	-0.099717	-0.215844	-0.00415405	-0.0497077	-0.176069	-0.0175079
C12orf57	0.0831993	-0.357315	0.0226888	0.121718	0.0363795	-0.0163592	-0.143992	-0.017473	-0.0536526	0.1086	-0.17435
RPL28	0.0794222	0.109679	0.0677119	0.290887	0.161401	0.190022	0.130974	0.13641	0.0725368	0.390557	-0.0433869
IL7R	0.07724	0.0374234	-0.0924115	-0.0282445	-0.0216243	0.0276718	0.0112364	0.00250249	0.053726	0.164348	0.0528989
PTMA	0.0682835	0.0513436	0.0613181	0.010047	0.1037	0.130102	0.0210474	0.0825695	0.0401785	0.0647898	0.0670243
CALM1	0.0606445	-0.161694	0.0155703	0.120868	0.00395293	-0.0102665	-0.239739	0.0665541	-0.0522705	0.0937799	-0.0722064
SLC25A6	0.0535998	-0.133056	-0.0477303	-0.100692	-0.126262	-0.0414777	-0.00896675	0.0320046	-0.104154	0.0005736	0.348477
MALAT1	0.0448046	0.000545755	0.0845343	-0.0073921	0.0816927	0.055565	0.0725572	0.166544	0.0319435	-0.0294567	0.0978176
SARAF	0.0427012	-0.183	0.0248549	-0.0757657	-0.107876	-0.0551201	-0.138619	-0.012409	-0.0300266	-0.373179	0.178418
RPS4X	0.0380202	0.117153	0.0402619	0.169072	0.194489	0.0223208	0.189198	0.0954548	0.194143	0.378923	0.0955443
RPL13A	0.0279645	0.171627	0.0181603	0.0416188	0.00920552	0.0593129	0.168829	0.0902052	0.0132337	0.227015	0.119408
RPS2	0.0257969	-0.249057	0.0996081	-0.542607	-0.402598	0.289852	0.082666	-0.458175	0.0226927	-0.710613	0.355318
RPS27	-0.0259236	0.0499662	0.0199507	0.0277484	0.00466129	0.0164897	0.0708703	-0.0102597	-0.0180346	0.121114	0.0816923
RPS6	-0.0345562	-0.00740878	-0.0326463	0.0285812	-0.0201133	0.00193731	0.0635506	-0.0598311	-0.0242424	0.10808	-0.142356
RPL19	-0.0361936	0.0999119	-0.0542413	0.0402631	0.0101784	-0.0233235	0.0773981	-0.0471683	-0.0188322	0.0671866	-0.00342659
RPS28	-0.0367533	0.165686	0.000166165	0.0737011	0.00556954	0.0443962	0.0750125	0.0354549	0.038776	0.10708	0.0181994
RPS19	-0.0390199	0.103051	-0.00894064	0.101975	-0.0286543	-0.0139074	0.0952093	-0.0902655	-0.0403489	0.151901	-0.0282768
RPS13	-0.0424711	0.0392821	-0.0544823	-0.0133352	-0.0539951	-0.0924768	0.00704137	-0.103442	-0.0370296	0.221796	-0.14742
RPL30	-0.0462576	0.061044	-0.0418766	0.0835267	0.0423879	-0.0676477	0.0589162	0.00445715	-0.0387869	0.175748	-0.0982503
RPS3	-0.0463069	0.0247146	-0.0341873	-0.00345889	0.0292303	-0.061521	0.0224936	0.0207208	0.0130725	0.119458	0.0402443
RPS9	-0.0464429	-0.077615	-0.0400571	0.00316138	0.010844	-0.063367	-0.0176862	-0.121712	0.0247796	0.146053	-0.306447
RPLP1	-0.0487088	0.196702	-0.080462	0.0764328	-0.0361747	-0.0121582	0.111894	-0.00425159	-0.0505053	0.111764	0.013983
RPS29	-0.0493942	0.0216743	-0.0204648	-0.0459569	-0.0267106	-0.0314744	0.0426812	0.000117261	-0.0330709	0.0607812	0.14632
RPL10	-0.0506292	0.00360617	-0.0346191	-0.00167551	-0.0183031	0.00906414	0.0380474	-0.0927736	-0.0442611	0.101055	-0.152823
RPL31	-0.0513894	0.111354	-0.0644908	0.0137731	-0.017432	-0.00904897	0.0369217	0.00738844	-0.0351777	0.0801	0.172599
RPL41	-0.0548317	0.122333	-0.0333903	-0.0204643	-0.0239938	0.0425895	0.129707	0.0230108	-0.0305949	-0.00160559	0.058072
B2M	-0.0549358	-0.279677	-0.0455436	-0.20574	-0.139705	-0.14358	-0.301096	-0.11533	-0.0482292	-0.228487	0.0356459
TPT1	-0.0549463	0.237278	-0.0878659	0.144633	0.0650484	0.00425487	0.186157	0.0808676	-0.0102069	0.37997	0.0824594
FAU	-0.0552821	-0.0278552	-0.047085	-0.0326402	-0.0604678	-0.0629006	0.0228505	-0.00317692	-0.0205463	0.0324009	-0.208792
RPS7	-0.0555427	0.0819812	-0.0515172	0.0443408	-0.0513987	0.000922799	0.0468059	-0.0146547	0.0380552	0.0709408	0.00252902
RPS12	-0.0566524	0.128656	-0.0635995	0.12338	0.064513	-0.0255178	0.0676019	-0.0230286	-0.0240892	0.208305	-0.0232887
RPL9	-0.0592946	0.129115	-0.0418273	0.141723	0.114066	0.0457318	0.139445	-0.0116292	0.0145059	0.211014	0.0707197
RPSA	-0.0617011	-0.00606244	-0.104236	-0.0167321	-0.119667	-0.143422	0.00240248	-0.012716	-0.0604251	0.0198564	-0.0352449
RPL22	-0.0657411	0.0697838	-0.0718951	0.0615756	-0.026905	0.0210663	0.0804859	-0.000871812	0.0014747	0.00385813	-0.208481
RPL14	-0.0665105	-0.149833	-0.0789728	-0.12783	-0.0899181	-0.154144	-0.200037	-0.0509118	-0.0496901	-0.0418376	0.121416
RPL12	-0.0704462	0.0344139	-0.0774876	-0.0795842	-0.117589	-0.0458157	0.0366449	-0.132513	-0.115467	0.0374137	-0.06499
EEF1A1	-0.0705446	0.0593378	-0.0695192	0.0263399	-0.0154588	-0.0288786	0.0639585	-0.0371659	-0.044641	0.149263	0.123592
MT-CO3	-0.0820264	0.116975	-0.0737796	0.06641	0.113197	0.0458934	0.160181	0.0066483	-0.102687	0.0979306	-0.125403
PABPC1	-0.0872509	-0.0490575	-0.0943821	-0.17211	-0.00702916	-0.125594	-0.0834031	-0.0939966	-0.00411588	0.0146566	-0.176741
RPS25	-0.0883267	-0.00734879	-0.0883808	-0.0113859	-0.0712607	-0.0988586	-0.00269696	-0.0631934	-0.0530831	0.0535194	-0.152113
NACA	-0.0883689	-0.070422	-0.0992319	0.0536508	-0.0350973	-0.0537312	0.00576666	0.00314036	-0.00755283	0.256611	0.00833811
HLA-DPA1	-0.0901798	-0.204747	-0.108435	-0.251612	-0.331362	-0.484741	-0.322353	-0.20295	-0.225153	-0.421487	-0.344686
MSN	-0.0938702	-0.152027	-0.0958001	-0.0635308	-0.178427	-0.1416	-0.213543	-0.0407261	-0.0987637	-0.145987	-0.0229062
RPL18A	-0.0944312	-0.00376941	-0.0618522	-0.0107856	-0.0506869	-0.0721953	-0.0105722	-0.136087	-0.0988147	0.10027	-0.121437
MT-CO2	-0.0959986	0.100694	-0.0914468	0.073477	0.076427	-0.048104	0.123926	-0.0541404	-0.0622997	0.0339231	-0.116736
KARS	-0.0989675	-0.0374204	-0.0687827	-0.00562165	0.00198989	0.00719061	-0.0856581	-0.0326138	-0.0430623	-0.0731645	0.0365682
GNG5	-0.0997216	-0.159042	-0.0826012	-0.00400606	-0.145002	-0.116479	-0.189629	-0.193868	-0.153028	-0.267499	-0.374148
RPL8	-0.0999151	0.0396013	-0.0366567	0.101585	0.0782655	0.0274024	0.122556	-0.0434462	-0.0487876	0.241362	-0.301529
NPC2	-0.101009	-0.193891	-0.0739793	0.023814	0.0101549	-0.0200466	-0.272808	-0.0561166	-0.0701735	-0.0920897	0.260166
TMEM219	-0.101804	-0.0776241	-0.0631378	-0.106289	-0.101943	-0.13158	-0.0863967	0.0101227	0.086479	-0.0819704	0.245697
PSAP	-0.101852	-0.121897	-0.0659102	-0.112503	-0.0743577	-0.0986915	-0.159372	-0.0143959	-0.0851417	-0.16553	0.0442965
APEX1	-0.103606	-0.0425931	-0.0476333	-0.00898534	-0.00696089	-0.0390015	-0.0771676	-0.0745197	-0.023981	0.00667814	-0.220002
HLA-C	-0.107425	-0.0769942	-0.0687678	-0.0598406	-0.0126339	-0.16482	-0.248809	-0.0577418	-0.0320636	-0.174107	0.523835
RPL10A	-0.10753	-0.11392	-0.139138	-0.0627704	-0.132994	-0.0676702	-0.0603987	-0.078823	-0.106751	0.123137	-0.123772
MRPS21	-0.109465	-0.0650931	-0.113389	-0.0319013	-0.126958	-0.0577779	-0.176984	-0.178535	-0.0511602	-0.0906265	-0.068239
ACTB	-0.110629	-0.182603	-0.121966	0.0322833	-0.0349606	0.0249215	-0.132396	-0.143375	-0.215347	-0.151785	-0.0957538
MT2A	-0.113556	-0.287145	-0.213719	-0.587001	-0.493138	-0.586312	-0.731783	-0.0743259	-0.246946	-0.400634	-0.000171462
TALDO1	-0.113875	-0.148478	-0.0425419	0.0306992	-0.00494438	-0.025485	-0.117034	0.0375854	-0.0708644	0.105172	-0.177299
S100A9	-0.115058	-0.425008	-0.147553	-0.0771209	-0.0821303	-0.125903	-0.392379	-0.15309	-0.108609	-0.0868038	-0.659659
RPS3A	-0.116134	-0.110152	-0.116693	-0.0623166	-0.0411009	-0.117115	-0.0339445	-0.0674876	-0.0747073	0.0827072	-0.0681782
OXA1L	-0.117458	-0.0683504	-0.0815155	-0.106325	-0.107402	-0.0481067	-0.144362	-0.138167	-0.114909	-0.0352026	0.141376
XBP1	-0.118048	-0.0764697	-0.0882077	-0.105843	-0.09831	-0.00195768	-0.0498347	-0.0493271	0.0141247	-0.130026	0.00149657
HLA-F	-0.122835	-0.0840392	-0.026487	-0.146204	-0.0757492	-0.112918	-0.141963	-0.0857905	-0.0482803	0.132544	0.117006
NDUFA12	-0.122979	-0.0812417	-0.0928415	-0.00310944	-0.0172022	-0.154408	-0.135098	0.00162339	-0.0504681	-0.131682	-0.366316
ADTRP	-0.123629	0.00116735	-0.03999	0.0040444	-0.00647756	0.00149019	-0.00804575	0.027862	-0.0258361	0	0.0280302
RPL4	-0.123778	-0.0912557	-0.103517	0.00953917	-0.0552271	-0.132221	-0.0498235	-0.0796515	-0.0418626	0.153356	-0.0662868
HBA2	-0.129809	-0.263739	-0.201428	0.00713591	-0.0757126	-0.0734948	-0.164611	-0.104319	-0.22013	-0.150663	-0.98857
TBCA	-0.130835	-0.17221	-0.228913	-0.13475	-0.144572	-0.156271	-0.298327	-0.109622	-0.138784	0.0226466	-0.0982361
MT-CYB	-0.133878	0.00982275	-0.0813024	0.160528	0.189186	-0.0382454	0.0324621	0.0145576	-0.0129508	0.229077	-0.0692289
CCND3	-0.135633	-0.0721615	-0.133153	-0.162051	-0.225027	-0.110074	-0.120477	-0.225696	-0.112406	-0.225796	-0.279116
CLIC1	-0.140087	-0.188277	-0.151211	-0.113959	-0.0752778	-0.122754	-0.342048	-0.195673	-0.12581	-0.132786	0.0180265
S100A8	-0.140568	-0.448494	-0.112778	-0.0717798	-0.107992	-0.0856795	-0.292116	-0.0866828	-0.0687565	-0.0326645	-0.873708
PLP2	-0.144256	-0.0891016	-0.224106	-0.025984	-0.0233271	0.0026087	-0.0655139	-0.0156364	-0.206931	0.0779243	0.160788
MYL12A	-0.146004	-0.255351	-0.193937	0.103093	0.0236937	0.105154	-0.27089	-0.204677	-0.138733	-0.0196022	0.136142
LYZ	-0.148271	-0.238866	-0.141219	-0.168713	-0.171332	-0.14199	-0.317597	-0.177921	-0.14588	-0.127033	-0.21279
RAC2	-0.149153	-0.132712	-0.211809	0.0314162	-0.0824209	-0.0505127	-0.0946804	-0.171446	-0.249227	-0.0562328	0.009515
ISG20	-0.151009	-0.0199408	-0.16341	-0.239949	-0.215351	-0.373564	-0.0986891	-0.152945	-0.132737	-0.700885	-0.641321
CFL1	-0.153693	-0.262249	-0.19077	-0.188604	-0.184804	-0.204842	-0.177412	-0.132552	-0.181205	-0.203907	-0.059262
ARHGDIB	-0.15371	-0.323162	-0.206604	-0.147741	-0.187135	-0.205692	-0.308027	-0.1011	-0.264879	-0.217621	0.0284665
TPI1	-0.15894	-0.240754	-0.183744	-0.0237066	-0.140004	-0.124522	-0.219955	-0.00649516	-0.158651	-0.0636319	-0.116041
SNRPD2	-0.160163	-0.0135301	-0.097646	0.0131846	-0.158052	-0.0462483	-0.0831038	-0.0384241	-0.0704573	-0.138548	0.111471
EIF3L	-0.160689	-0.0852743	-0.0998444	-0.0192192	-0.143633	-0.0195972	-0.0705116	-0.0184784	-0.0479715	0.143553	0.187076
TAGLN2	-0.161227	-0.0943203	-0.134322	-0.104993	-0.201586	-0.118409	-0.140549	-0.0507097	-0.123568	0.184157	-0.0117889
MYL12B	-0.161446	-0.215785	-0.222123	0.0974476	-0.147696	-0.14404	-0.236502	0.0261847	-0.118886	-0.188701	-0.312532
GAPDH	-0.161965	-0.173063	-0.149656	-0.164103	-0.266394	-0.153151	-0.107536	0.122882	-0.288011	-0.0440395	0.0865145
HLA-DPB1	-0.1683	-0.054352	-0.22448	-0.424753	-0.476268	-0.575753	-0.140707	-0.207316	-0.291372	-0.53827	0.333286
RPLP0	-0.16841	0.0149737	-0.219005	-0.0635477	-0.247465	-0.129607	-0.0270038	-0.136923	-0.171828	-0.017983	-0.0776437
CD99	-0.169193	-0.235183	-0.254864	-0.437864	-0.382044	-0.360697	-0.190003	-0.0113784	-0.101273	-0.355872	-0.279641
MYC	-0.169899	0.00688079	-0.135515	0.0174698	-0.0298006	0.0128602	-0.0104548	-0.0924946	-0.105095	0.0467323	-0.298737
LDLRAP1	-0.172997	-0.00945735	-0.109594	0.0137391	-0.0331769	0.0288329	0.00891911	-0.0192863	-0.231697	-0.111386	-0.0147899
COMMD6	-0.177572	-0.0556219	-0.189917	0.0299616	-0.112502	-0.139487	-0.0300184	-0.211884	-0.14649	-0.020666	0.057777
HMGN1	-0.181019	-0.134347	-0.194443	-0.200154	-0.230119	-0.0734502	-0.0620085	-0.276541	-0.0790696	-0.284933	-0.0730991
ENO1	-0.182286	-0.210799	-0.15846	0.0224058	-0.169754	-0.104178	-0.292825	-0.109907	-0.244287	-0.189	-0.471801
CD3E	-0.186129	0.0131727	-0.18372	-0.187303	-0.0592303	0.0594423	0.0103261	-0.027913	-0.115538	0.407945	0.00561994
MT-ND3	-0.190977	0.0695147	-0.212172	-0.0453044	0.0807326	-0.13363	0.0284467	-0.193979	-0.0640749	0.0510407	-0.359526
MT-ND2	-0.206536	0.00163308	-0.124245	0.0136515	0.132874	-0.210263	-0.0629715	-0.118216	-0.0990519	0.0842134	-0.170722
MT-ND1	-0.228516	0.135731	-0.229629	0.0032053	0.0835809	-0.185386	0.0332839	-0.0459347	-0.184522	0.0796481	-0.336619
TXNIP	-0.233468	-0.0217893	-0.330601	-0.156261	-0.257438	-0.134409	-0.391264	-0.224265	-0.23288	-0.0426767	-0.595993
SH3BGRL3	-0.234794	-0.233727	-0.140891	-0.185293	-0.275079	-0.232868	-0.078497	-0.0440079	-0.110811	-0.299426	0.216787
CD74	-0.246215	-0.141826	-0.250232	-0.344705	-0.375677	-0.368514	-0.170018	-0.211429	-0.337232	-0.608715	-0.0130137
HLA-B	-0.251169	0.0359029	-0.164376	-0.0513823	-0.158329	-0.235637	-0.143853	-0.0291075	-0.153656	0.000238787	0.232802
IFITM2	-0.258014	-0.428692	-0.313621	-0.200899	-0.0644605	-0.209127	-0.424023	-0.285164	-0.242261	-0.177709	-0.172912
SMDT1	-0.268086	-0.191671	-0.270985	-0.0407848	-0.139127	-0.000891523	-0.254842	-0.312283	-0.24455	-0.023956	-0.166666
HBB	-0.271622	-0.579014	-0.421429	-0.0805021	-0.184548	-0.269036	-0.357025	-0.193035	-0.392444	-0.407392	-1.54275
GLTSCR2	-0.297374	-0.208374	-0.184595	-0.176372	-0.0859856	-0.112539	-0.223763	-0.540734	-0.090079	-0.446034	-0.276157
HLA-A	-0.316763	-0.18916	-0.215109	-0.230474	-0.203372	-0.242527	-0.429388	-0.279496	-0.344622	-0.431704	-0.349705
RPS4Y1	-0.338046	-0.605425	-0.366229	-0.880576	-1.01151	-0.511214	-0.647331	-0.610734	-1.11835	-0.897571	-0.831081
RPS26	-0.359781	0.159353	-0.276061	-0.070509	-0.160272	-0.261476	-0.0540951	-0.062828	-0.125526	0.124585	1.94952
IL32	-0.493617	0.0159088	-0.223818	-0.170115	-0.225726	-0.936147	-0.0370997	-0.0188	-0.105961	-0.426265	0.198435

## Sheet: S8.All sig R (prevs. post)
Table S8: All sig R (prevs. post)
cluster_0	P1006	P1020	P1023	P1035			cluster_1	P1006	P1020	P1023	P1035			cluster_2	P1006	P1020	P1023	P1035			cluster_3	P1006	P1020	P1023	P1035			cluster_4	P1006	P1020	P1023	P1035				cluster_5	P1006	P1020	P1023	P1035			cluster_7	P1006	P1020	P1023	P1035
KPNA6	0.0751782007336594	0.00399145473363409	-0.0213885218369472	-0.0176950543218531			KCNAB2	0.106143145157452	-0.000653167835229229	0.0591114255875563	0.0155902765721105			UBE2J2	0.159779067710729	0.128462220198371	0.0795717925926652	NA			TARDBP	-0.124410556431679	-0.219252663368147	0.00255194779106438	0.0548812523206342			TIPRL	0.0868165385691757	0.105018715802823	-0.114926122446133	-0.0279199227210822				ATRAID	-0.0997947990361395	-0.0878099857838022	-0.00380797969192986	-0.0481883192500758			MAP9	-0.00397216547095242	-0.153967291510062	0.0451960886900622	-0.0835937326494657
MYCBP	-0.020164693706836	-0.0305511678304863	0.0333277393532523	-0.0390673757778221			NME6	NA	-0.018177683292431	-0.0598579330996916	0.0672453137467262			PARK7	0.286968300970365	-0.00311181387664583	0.0816187430322436	-0.00697498304154931			HLA-C	0.0580223927150874	0.193146124676252	-0.0649419589349476	0.00535306302513261			KLF3	0.153306206359342	0.0079868666012852	-0.108138288926869	-0.015295362348722				ERLEC1	0.103080548694246	-0.0621495655726425	-0.043362309448551	0.0852558784902344			ATF7IP	-0.0697241968910318	-0.105818234385487	-0.228291880704575	0.0793974628268019
PRPF38A	0.0647640211875324	0.00758427109639823	0.0257799254435896	0.0896787409863875			SREK1	0.111401323578462	0.16501071323365	0.131231309182407	-0.0622876502182976			RAP1A	0.200431021707071	0.0629089034510264	0.037982260348478	-0.227149646165397			GSDMD	0.0203041013784683	0.157680928958618	0.00959312774667809	0.0220980131548579			USO1	0.0421080078970643	0.0605994761158662	-0.00368422628164358	-0.100659708440587				PRNCR1	NA	NA	NA	NA
CD48	0.091766813992552	0.301862191776455	-0.118227798158571	0.105800668535025			RSBN1L	0.112992134931423	-0.0318779337589737	-0.0419764331384035	0.00641950016577758			PXK	0.0531152007425456	0.0519944805404234	-0.0127601865404658	-0.0482901407750894			CWF19L2	0.122321877094045	0.111663560626922	0.0602801017034101	0.0593624513293134			PHAX	0.0993624733894486	-0.0816785640201846	0.0491353814389851	0.0143709771949294				RNASE6	NA	NA	0.0330094861317209	0.0159741874933354
TRMT61B	-0.0611608337497211	-0.0069516440698255	-0.00596168863206629	0.0677320217289149			EIF4G2	0.181386237319518	-0.104419550326188	0.126411784676314	-0.0814541423607831			ABCF3	0.0685658581632807	NA	-0.0321987536459796	NA			EXOC7	-0.068097924411495	0.445408632496823	-0.0162299464239252	-0.0172042338742473			PILRB	-0.0864565131490045	-0.0891254586581987	-0.0738175237377169	-0.0599570376374103
TIFA	0.0887625064810925	-0.0562314016162219	0.00790404213961915	0.0235831152635495			C12orf75	NA	-0.0153626839284408	-0.0221561197114289	0.00208404018612532			PDCD6	0.0367200867148801	-0.077459217705565	0.11852888319877	-0.0462519025269583			MZF1-AS1	0.0105162508199477	0.128531714048289	-0.0417316331592708	0.00932115270903039			VCP	0.247794265882957	-0.0903152636872507	0.116870330316753	-0.00256151661224954
ECI2	0.059598561664597	0.172804729810228	0.0142375802329071	-0.0343903489063517			EMC4	-0.0166295153595627	-0.0427527969362344	0.0987127746207177	0.115105223030733			ZNRD1	0.0481247953750032	0.0494584137448406	-0.0400336186960238	-0.00745630382697721			SNRPD3	-0.229758835341462	0.197501013651724	0.0754983583055522	0.109828173437025			IFITM1	0.094302901011758	0.586559012987542	-0.335397051894569	0.0917928344114031
HLA-B	0.163358899614593	0.163495305922751	0.169251575156555	0.0697862542464693			PCNA	0.0197717326770474	0.0430967045499066	-0.0143943460317238	0.00499790984625265			VBP1	0.127648626156287	0.00616844858615356	-0.0170315269062876	0.16854441335678			MFNG	0.163620409342004	-0.138742434225907	0.196463440915345	0.133568583659207			TESPA1	0.0511090231361555	0.022736457541336	0.0350118950759683	-0.0275916990318851
EHD1	0.138989442389532	-0.0510136835129519	-0.000416835007024996	0.0110089210787129			TOMM22	0.33530765873197	0.0482456752609872	0.0995580395561516	-0.0696074592743572			TUBB4B	0.278165238740878	0.0467452139172572	-0.00830509291756001	0.00614772953602444			ARFGAP3	0.0896651210421782	0.114583460161712	0.0244050519715935	-0.0120980911726213			RIOK3	-0.077581980375977	-0.130827697703448	-0.0376411163696003	0.0106019531224166
RAB18	0.0634179221881466	-0.0227863676780853	-0.0720228227988545	-0.00546626958649107			C22orf46	-0.132399941102829	0.037397351584831	0.115737986323449	0.0153425661348181			B3GAT3	0.000775564894009206	-0.0387052059539295	-0.0123774976315696	-0.0450963875926806			BACH1	NA	NA	0.00321666337838169	0.00988135958471505			BCL2L11	0.0290636243893183	0.0650058651683564	0.0398242266059358	0.00128113991647915
ARID3B	-0.0288192215063734	NA	-0.0489098192401529	-0.00279571413062088			S100B	-0.0605058350212541	NA	NA	NA			BCL11B	0.136865946360699	0.0745536578389977	0.0679816865062655	0.0146036763075173			VAMP3	0.106775763942066	0.0389764794972368	0.0340137432462233	-0.0568305189136414			SETD2	0.0385948985682108	-0.0212926850492291	0.0145971870979613	-0.0202026937530076
CORO1A	0.256857920214296	0.14553117925224	-0.0318993341623079	-0.0382674729112353			RP11-294J22.6	0.0241228337182552	-0.0513918088333478	0.0769142463654424	0.0160307547777766			MAP2K7	0.0413563527602351	0.0565062575627265	-0.0157816714553402	-0.030765156223641			DHRS3	0.0348768147268032	0.116957302803279	-0.0212345989382304	-0.0206852606834826			TIPARP	0.0141860038875676	-0.283744275958657	0.0609841387087744	0.0128071813221293
AMZ2	0.0455079205696062	0.0135035604800139	-0.00931603329448286	-0.0179942697690227			MYSM1	0.0255334687802335	NA	-0.0374948968913716	-0.0615554064200658			FAM129A	0.257514954338877	-0.0528906524392506	-0.0138434252104143	0.0458146087504022			RCOR3	0.0344836789251248	NA	-0.0310283482335302	0.0616604431891416			RNF4	0.104096130452981	-0.0137503991990691	-0.0303383969153737	-0.00689926710613829
DDRGK1	0.0968057342561652	0.0438553476538472	0.0149218963384219	-0.017309696306384			GINS4	0.0372048124600259	NA	NA	-0.00801924504513568			METTL14	0.0254421364854924	0.0201829049954878	NA	-0.0104002255756551			ZNF669	0.0268808434161295	NA	-0.00195295130488227	0.0118559742234256			RCHY1	0.122087849857832	-0.0633477659147758	-0.034568780147675	0.00504901196219347
IL27RA	0.0838796379544587	0.148911329001124	0.0716239142772482	-0.0354700364244709			MOV10	0.026345102518997	NA	NA	NA			SLC37A3	0.135171388522523	-0.00837398427501759	0.0815228327802778	0.0425623514213689			NCALD	0.105126282285573	0.21891680315276	-0.0194124664791872	0.0110332104840376			TRIM52	0.107630970115987	-0.0653777375989443	0.0683687148530197	0.0257644836781576
SHKBP1	0.0969327939952822	0.0665410571494741	0.0258877795242018	0.0131314074858761										NEDD1	0.0801758630951518	-0.0697667078904116	0.0541225045916659	0.00867362145640831			TPMT	0.227502265937453	0.109534526540785	-0.0974513807141809	0.0428636408711963			ICA1	NA	NA	NA	NA
FOSB	0.136853529758683	0.322991796785766	-0.075907823979688	-0.00618731676826689										HNRNPAB	0.0259839313324662	NA	-0.0263689912365272	0.0551355940698767			ASH2L	0.0370036767377086	0.125936175981927	-0.0596364235395131	0.0537060897747618			ULK1	0.0464712220365706	-0.0423359039700564	NA	-0.024010257673705
RP5-821D11.7	-0.0179755437416741	-0.0227302454989965	-0.064549600828594	0.0036829901832757										RGS3	NA	0.0159870504035927	-1.22447649186092e-06	0.0617576073798597			MRPL46	0.135800824867985	0.126051006372028	0.0128911745740168	-0.0228694363295756			EPSTI1	0.0779394892414623	0.172244090660113	0.0914160468894785	0.0364213720325211
CSTB	-0.0736613925847096	0.122291879424044	0.0875371650661823	-0.171869940055774										TMEM80	0.127886154339906	0.0763728062252609	0.0162283051430909	0.0335439597230032			MAP3K3	0.135149764471472	0.126051006372028	-0.0191024471361149	0.0255423172003544			FNDC3A	0.0307437781829007	-0.0547295747946976	0.0258306551230762	0.00558196327830036
HENMT1	0.0855114925626625	-0.0297587780015431	0.0267861233727487	0.0119508431777938										CALHM2	0.0432880520669371	0.0616151258719114	0.0137715338486933	0.059758887222859			RP11-426C22.5	NA	NA	NA	-0.00426279836888441			MSRB1	0.0697070879395141	0.0516579536560193	-0.000590706090870516	0.0665317061319089
EDEM3	0.0503120480932692	-0.0386464729110469	-0.0317464637748094	0.00518797903830261										PIGL	0.0879983660311402	NA	-0.0491266275523806	NA			GRWD1	0.101626445324818	NA	NA	-0.0947638135404028			TNNT1	NA	NA	NA	NA
IPO9	0.0703335665291163	0.0222806178338405	0.0103428797595447	0.0206677294639529										TOM1L2	0.102352230149054	0.0532750246419121	-0.0195980718372732	0.0459770837267502			CAMK1	NA	NA	0.0100372946239539	NA			JOSD1	0.0441034539045766	0.00970631449871595	-0.04413637317756	-0.0236326411821751
IWS1	0.0490248722379353	-0.0574406565090252	0.000519160824613174	-0.00864233837606307										PGS1	0.0477031155420545	0.0631875315788429	0.00686841008551467	-0.0562241394747795			PTGES2	0.0286365796817621	NA	NA	NA			NOL10	0.117526659020206	NA	0.133514407991489	-0.0129866359139476
POR	0.0513634362588166	-0.0131176651238547	0.0507410306727076	0.0163929100688923										LPAR2	0.0897627958565758	NA	-0.0102829808651689	NA			MYO5A	0.0601859325618893	NA	0.0393760373115327	NA			IFT52	0.075547540163792	NA	-0.074739736700602	-0.0101179583396098
C8orf44	0.0520650345296402	-0.0541048909025692	NA	NA										SLC25A1	0.0885755741820823	NA	-0.0207515872426096	-0.0503840826304236			SEH1L	NA	NA	NA	NA
ZNF593	0.0416438873002584	NA	0.00629326728501588	-0.0142374266068824										L3MBTL2	0.103778564576159	NA	-0.0250072979421848	NA
PIGL	0.0576235863200549	NA	-0.064015710732581	NA										C1orf50	0.0611178673053972	0.0419393053048182	0.0522284773291307	-0.0571904092302383
PGPEP1	0.0550063891829737	0.0476441529536925	-0.0271378541087701	0.0758192281235541										CSNK1G3	0.0235163809215741	0.0756940119537547	NA	0.0370251910547863
PPP2R2D	0.0257932180268882	NA	NA	-0.0268429388168569										GOLGA5	0.0723008642014311	NA	NA	0.0368795596336914
DHFR	0.0357107660343089	NA	NA	0.0189169630677629										SEPN1	0.023281393142437	NA	NA	NA
PDK3	0.043264182994987	NA	NA	NA										SPEF2	0.0520666218472476	0.0160575762179289	NA	0.0231287949721205

## Sheet: S9.All sig NR (pre vs. post)
Table S9: All sig NR (prevs. post)
Cluster_0	P1014	P1026	P1032	P1038			Cluster_1	P1014	P1026	P1032	P1038			Cluster_2	P1014	P1026	P1032	P1038			Cluster_3	P1014	P1026	P1032	P1038			Cluster_6	P1014	P1026	P1032	P1038
C1orf174	0.0277940611508287	-0.0214269529972011	-0.0327615848051014	-0.0360415343898996			LAMTOR5	0.042170050306103	0.131776761643618	0.0915121790816371	-0.121810612232931			GCA	0.0162504603729304	0.0280018600908508	0.0806623282049263	-0.0136794247445368			LYPLA2	0.0244273183878021	0.0895371559429941	-0.13617107713745	-0.0841738965944216			PPP2R2D	-0.0152192559622159	NA	-0.0888209381643695	-0.00880665467121295
AKR7A2	0.0227910104608625	NA	-0.024423144284867	NA			HNRNPLL	0.0213268119590607	0.044127839313419	0.0536698106414198	-0.0159270798354058			KIAA1551	0.0210344253850335	0.0777491457480818	0.0436440528753202	0.00341300291467206			SARS	-0.0884646153225001	0.514963713002675	-0.0418832899851532	-0.132850053242144
IFI44	0.00122274944503403	-0.0416310824273971	0.0221494197447457	-0.0410470948317508			2019-09-02	-0.0887228966780511	-0.0684705382431461	-0.0313446993609731	0.0411488686848416			ALDH2	0.0110964766517498	-0.0231850209182719	0.0126212700724217	0.00461150404253783			RGS16	0.0188290406860118	0.159480931457935	NA	0.00643059182936887
IFI16	-0.0229791747859949	0.176596325673473	0.0497664430088344	-0.0612767797217389			NAA50	-0.0171924222142033	-0.117437882614612	-0.0629698487164389	-0.0151112733030025			KCTD17	NA	NA	NA	NA			MTIF2	0.062134559461421	NA	NA	-0.0194435153113109
CASP8	0.0406488480128905	0.118578024154533	0.0448739654672843	0.011050520317571			KCTD20	0.0491222233426026	0.0440765105119383	-0.0735375717185713	0.0184601721277073			CCT8	-0.0510194161279652	-0.00162967844894463	0.0745916783879406	-0.0104295566671172			HSPD1	-0.0808258284371099	0.589739356707975	0.031500421602458	0.104754081226886
NR2C2	NA	-0.0585624477631998	NA	NA			SYPL1	0.0293404586107198	0.0916910226237055	-0.0544123414321696	-0.0397370225418228			GEMIN6	-0.0601338214617017	0.089806864932678	NA	0.0180818084444666			AC079767.4	NA	NA	NA	NA
PIK3R1	0.087351103276129	0.183815154947917	-0.0707497924585178	0.24141695099871			MAP7D3	-0.00293029538783122	0.00435421175263438	0.0237192598166555	-0.0114961944609187			SLBP	0.00212003348039815	-0.0495456443593776	NA	0.00137101450421098			CLASP2	-0.0555901820056375	NA	-0.0619873696970093	-0.0398538616941838
IER3	0.0211100141445381	0.0136656549050614	0.000826707953585875	-0.00950021223075878			PHF19	-0.0244819433619498	-0.0524605226837911	0.0476074938088165	0.0103204639796447			POR	0.110751188280435	-0.0120225478299543	0.00795720181459326	-0.0654388872558978			LARS	-0.0438565350662454	-0.0127712486818881	-0.0037162168816305	-0.0391535154942738
AZIN1	0.0350736845392241	0.000785093555673966	-0.00812041016584329	0.0369383833560494			NABP2	0.0217501315247811	NA	-0.0160425422050409	-0.011971913732201			CEP295	0.0115244790082204	NA	-0.0281539666850539	0.0408104450829242			CCNG1	-0.0516104681701657	-0.0371523029312585	0.0981684429150324	0.0179463720541949
TMEM109	-0.0707328260905302	0.0267197361928653	0.00889337365632845	0.0659012434080852			IL32	-0.00378265459862664	0.0133086409853958	-0.00280555716117786	0.00219905901246814			USP32	-0.00756484873935691	-0.0413537847020909	0.063799486098723	0.0639913187258118			TBC1D9B	0.0106314927233441	NA	NA	-0.0376664105145585
SNRPA1	0.0362747942021864	0.0522906067396073	0.00440744873350801	0.0201056059012845			LCMT1	-0.040416889860571	0.0202141779307457	-0.0498249225434112	0.0290681460619924			ZFYVE28	0.0353004376566469	NA	NA	NA			SNRPC	-0.0460518183331954	-0.327692158508119	-0.196937185947326	0.0103934110277769
ZNF302	0.00297439054263077	0.00375710443151189	-0.0629153390999221	-0.042683729450016			PAPD5	0.102152760502806	0.0291205104284678	-0.133167033717615	0.0470175406880175			SLC35B3	0.0480143687481954	NA	NA	-0.0457335583421469			EIF4H	0.109894797275208	0.472050142525142	-0.0693258857841676	0.0780114454709848
IFNGR2	0.00783289474177522	0.0455615875830705	-0.0025172932971649	-0.000824970582868135			SAP30BP	0.0716093202564937	-0.0230266050413419	-0.090241077547504	0.0118848136725178			UBE2H	0.00472077048206842	-0.0948639085114661	0.0234768367020602	-0.0277779847592669			ATP5J2	-0.0524383435769432	-0.415551035866662	-0.119720003644888	0.0296436169973908
RCHY1	0.0270688178042191	-0.038646653199081	NA	0.0236742405726416			LAIR1	-0.0114976236638892	0.0457817617692934	-0.0116925494805295	-0.0790293711168394			SEPSECS-AS1	-0.037313577547152	-0.0134444785297886	NA	-0.010673050863734			FBXO32	0.0165549011038591	0.236762395890908	NA	NA
STK26	0.0704995877642891	-0.00157733713991703	-0.0101266285665573	0.0100167436926575			RGL4	-0.0133960043549708	-0.00766925430877972	NA	-0.00536589102110021			FANCG	NA	NA	NA	NA			TOMM5	-0.00222867904487029	-0.214633546069764	-0.142498767491867	-0.0473499354368282
SLC30A7	-0.0337872195366971	0.0590219998175016	0.0490437968050132	-0.0164691811994023			SELM	0.0131747579586577	-0.00487611315536465	0.019294626477235	0.0160392264091029			USP20	-0.0382247526066679	NA	NA	0.0244360675169285			PTRH1	0.0294719417647983	-0.242011752921792	NA	NA
TTYH3	0.00343668212896987	NA	-0.00550099906974539	0.00109950333036592			PDE12	-0.0736872872852569	0.00429719602256576	0.0556441352278243	0.0090521853498273										AGPAT2	0.0301835782519758	0.143721583994891	-0.0290228224714972	-0.0112408830396858
OTUD7B	NA	NA	NA	NA			TMEM175	0.0467262221511966	NA	NA	-0.0292258801092046										RPAP3	-0.0349480994596693	-0.237768572304529	-0.0470831136433859	0.0683086427676059
CHCHD4	NA	NA	NA	-0.00637362907962434			BMI1	0.0403305207011568	-0.0791819139971162	-0.00472845603337022	-0.00775788589037654										HMGB1	-0.0102699519034248	0.0360241800239658	0.095515281042533	0.15455573119617
INPPL1	NA	-0.0495958974829418	-0.00350604105230343	-0.0137033047964185			RAB4B	-0.0547841822532399	-0.0707740921681209	0.0447487613281104	0.0119248985711237										YY1	-0.0892927102410015	-0.116219872568476	0.0457195413190452	0.0463000165637178
ARL1	0.00588926974247724	0.11426431947543	-0.0707485255530763	-0.00467367838073501			NDUFAF7	-0.0219041460762992	NA	NA	-0.0144620373843236										MESDC2	0.0195252868712844	-0.137162490306084	0.080477660410269	-0.133579169125781
RAB34	0.0241742880433525	-0.102368685967922	-0.0251980240080804	0.0196716379130638			MLH1	-0.00338112156896634	-0.000330313650573968	0.0534687913776488	0.0323953157203018										NSMCE1	-0.0433058368887935	-0.460171664549464	0.0831715654286663	0.0109435914328626
ATAD3C	NA	NA	NA	NA			SETDB2	-0.0575722472169995	-0.000703367023431781	0.0312773000950261	0.00745312968097882										ACSF3	-0.00355604900587656	0.130572572364164	0.046074007500035	-0.0170146333006951
RP11-372K14.2	0.0336766315566603	NA	NA	NA			C14orf119	-0.0131758609518142	0.0529950243016532	0.0377299901698869	-0.00291155298617451										EXOC7	0.0545895994676356	NA	0.0950205996844174	0.0374931042392751
							PGPEP1	0.0855666654811298	-0.0242462877294367	0.00817254228935052	-0.0345361355053534										ECH1	0.0324745975036653	0.143150346871238	0.0500039785380166	-0.188065250544452
							SRM	NA	0.0249593894778158	0.0388333169587306	NA										FTL	-0.0383308033533294	-0.417023512604643	-0.355776932331429	0.0301206699825878
							ING5	0.0139226783164108	0.0169402034014925	NA	-0.0221640688913374										EWSR1	-0.0269794084819908	0.293219157183713	0.202382140842897	0.0285594913826667
																					NCF4	-0.0144951345604547	-0.103060488063212	0.00681301956239626	-0.00814058392343819
																					VPS13D	-0.043238079249093	NA	NA	-0.0376551525243536
																					FAM13B	0.0143192085193741	0.0759590962240195	0.0317020775772076	-0.067081858106421
																					C6orf226	0.033359817381423	0.111241217678184	0.0019779889642228	0.0277428647659928
																					MSRB1	0.0152680193335644	0.140055001347024	0.0175400739246915	-0.0421784108734798
																					NF1	-0.0232838435463084	NA	0.0297483185931048	-0.0324539691592533
																					ORC4	0.0214424653088535	-0.414924371999472	0.071888637428426	0.00777786332043577
																					STAMBPL1	NA	NA	-0.0510171805242201	0.0452416856855201
																					PIEZO1	-0.00334338045745154	NA	-0.0514825932031001	NA
																					PGPEP1	-0.0278022319995806	-0.191381811007239	0.0213053796135105	0.0236041836533829
																					VIPR1	NA	NA	NA	NA
																					IL1RAP	0.0142766337607588	-0.046744441023059	0.0165366303231191	NA
																					NR1D1	NA	NA	NA	0.0469851309478857
																					TRIT1	NA	NA	NA	0.0599967161859451
																					ST3GAL5	-0.0114250384897359	NA	0.00855390750103342	-0.008552825218659
																					SPEF2	NA	NA	NA	NA
																					MAP3K4	NA	NA	NA	NA
																					TM7SF2	-0.0290579315565247	NA	NA	NA
																					SETD6	NA	NA	NA	NA
